# Supplementary material for: 2-Aza­niumylcarba-closo-dodeca­borate ethanol monosolvate
Source: Acta Crystallogr Sect E Struct Rep Online. 2011 Feb 26;67(Pt 3):o704. doi: 10.1107/S1600536811006222 (PMC3051930; doi:10.1107/S1600536811006222)
Supplement: Supplementary file 1 [file e-67-0o704-sup1.cif]

##############################################################################
###                                                                        ###
###        Electronic paper (Acta Crystallographica Section E)             ###
###                                                                        ###
##############################################################################
#                                                                            #
# This CIF contains the data in a paper accepted for publication in Acta     #
# Crystallographica Section E. It conforms to the requirements of Notes      #
# for Authors for Section E, and has been peer reviewed under the auspices   #
# of the IUCr Commission on Journals.                                        #
#                                                                            #
# Full details of the Crystallographic Information File format               #
# are given in the paper "The Crystallographic Information File (CIF):       #
# a New Standard Archive File for Crystallography" by S. R. Hall, F. H.      #
# Allen and I. D. Brown [Acta Cryst. (1991), A47, 655-685].                  #
#                                                                            #
# The current version of the core CIF dictionary is obtainable from          #
# ftp://ftp.iucr.org/pub/cif_core.dic. The current version number is 2.4.    #
#                                                                            #
# Software is freely available for graphical display of the structure(s) in  #
# this CIF.  For information consult the CIF home page http://www.iucr.org/  #
# cif/home.html                                                              #
#                                                                            #
# This file may be used for bona fide research purposes within the           #
# scientific community so long as proper attribution is given to the journal # 
# article from which it was obtained.                                        #
#                                                                            #
##############################################################################
                                             
data_I
_audit_creation_method     SHELXL-97
_chemical_name_systematic
;
2-Azaniumylcarba-<i>closo</i>-dodecaborate ethanol monosolvate
;
_chemical_name_common     ?
_chemical_formula_moiety     'C H14 B11 N, C2 H6 O'
_chemical_formula_sum     'C3 H20 B11 N O'
_chemical_formula_iupac     'C H14 B11 N, C2 H6 O'
_chemical_formula_weight     205.11
_chemical_melting_point     ?
_symmetry_cell_setting     monoclinic
_symmetry_space_group_name_H-M     'P 21/c'
_symmetry_space_group_name_Hall     '-P 2ybc'
loop_
    _symmetry_equiv_pos_as_xyz
    'x, y, z'
    '-x, y+1/2, -z+1/2'
    '-x, -y, -z'
    'x, -y-1/2, z-1/2'
_cell_length_a     9.5753(2)
_cell_length_b     9.2549(2)
_cell_length_c     13.9095(5)
_cell_angle_alpha     90.00
_cell_angle_beta     97.519(3)
_cell_angle_gamma     90.00
_cell_volume     1222.04(6)
_cell_formula_units_Z     4
_cell_measurement_reflns_used     48838
_cell_measurement_theta_min     2.9553
_cell_measurement_theta_max     35.3507
_cell_measurement_temperature     120(2)
_exptl_crystal_description     'block'
_exptl_crystal_colour     colourless
_exptl_crystal_size_max     0.278
_exptl_crystal_size_mid     0.255
_exptl_crystal_size_min     0.198
_exptl_crystal_density_diffrn     1.115
_exptl_crystal_density_meas     ?
_exptl_crystal_density_method     'not measured'
_exptl_crystal_F_000     432
_exptl_absorpt_coefficient_mu     0.056
_exptl_absorpt_correction_type     multi-scan
_exptl_absorpt_process_details     '(CrysAlis PRO; Oxford Diffraction, 2009)'
_exptl_absorpt_correction_T_min     0.7292
_exptl_absorpt_correction_T_max     1.0000
_exptl_special_details
;
<i>CrysAlis PRO</i>, Oxford Diffraction Ltd., Version 1.171.33.52 (release
06--11-2009). Numerical absorption correction based on Gaussian integration
over a multifaceted crystal model..
;
_diffrn_ambient_temperature     120(2)
_diffrn_radiation_type     MoK\a
_diffrn_radiation_wavelength     0.71073
_diffrn_radiation_source     'fine-focus sealed tube'
_diffrn_radiation_monochromator     graphite
_diffrn_measurement_device_type     'Oxford Diffraction Xcalibur Eos'
_diffrn_measurement_method     \w
_diffrn_detector_area_resol_mean     ?
_diffrn_reflns_number     61096
_diffrn_reflns_av_R_equivalents     0.0300
_diffrn_reflns_av_sigmaI/netI     0.0090
_diffrn_reflns_theta_min     4.29
_diffrn_reflns_theta_max     30.00
_diffrn_reflns_theta_full     30.00
_diffrn_measured_fraction_theta_max     0.997
_diffrn_measured_fraction_theta_full     0.997
_diffrn_reflns_limit_h_min     -13
_diffrn_reflns_limit_h_max     13
_diffrn_reflns_limit_k_min     -13
_diffrn_reflns_limit_k_max     13
_diffrn_reflns_limit_l_min     -19
_diffrn_reflns_limit_l_max     19
_diffrn_standards_number     3
_diffrn_standards_interval_count     ?
_diffrn_standards_interval_time     60
_diffrn_standards_decay_%     0
_refine_special_details
;
Refinement of <i>F</i>^2^ against ALL reflections. The weighted <i>R</i>-factor
<i>wR</i> and goodness of fit <i>S</i> are based on <i>F</i>^2^, conventional
<i>R</i>-factors <i>R</i> are based on <i>F</i>, with <i>F</i> set to zero for
negative <i>F</i>^2^. The threshold expression of <i>F</i>^2^ >
\s(<i>F</i>^2^) is used only for calculating <i>R</i>-factors(gt) <i>etc</i>.
and is not relevant to the choice of reflections for refinement.
<i>R</i>-factors based on <i>F</i>^2^ are statistically about twice as large
as those based on <i>F</i>, and <i>R</i>- factors based on ALL data will be
even larger.
;
_reflns_number_total     3561
_reflns_number_gt     3199
_reflns_threshold_expression     I>2\s(I)
_refine_ls_structure_factor_coef     Fsqd
_refine_ls_matrix_type     full
_refine_ls_R_factor_all     0.0321
_refine_ls_R_factor_gt     0.0288
_refine_ls_wR_factor_gt     0.0680
_refine_ls_wR_factor_ref     0.0689
_refine_ls_goodness_of_fit_ref     1.017
_refine_ls_restrained_S_all     1.017
_refine_ls_number_reflns     3561
_refine_ls_number_parameters     208
_refine_ls_number_restraints     0
_refine_ls_number_constraints     ?
_refine_ls_hydrogen_treatment     mixed
_refine_ls_weighting_scheme     calc
_refine_ls_weighting_details
                      'calc w=1/[\s^2^(Fo^2^)+0.6000P] where P=(Fo^2^+2Fc^2^)/3'
_atom_sites_solution_hydrogens     difmap
_atom_sites_solution_primary     direct
_atom_sites_solution_secondary     difmap
_refine_ls_shift/su_max     0.000
_refine_ls_shift/su_mean     0.000
_refine_diff_density_max     0.306
_refine_diff_density_min     -0.220
_refine_ls_extinction_method     none
_refine_ls_extinction_coef     ?
loop_
    _atom_type_symbol
    _atom_type_description
    _atom_type_scat_dispersion_real
    _atom_type_scat_dispersion_imag
    _atom_type_scat_source
    'C' 'C' 0.0033 0.0016
                         'International Tables Vol C Tables 4.2.6.8 and 6.1.1.4'
    'H' 'H' 0.0000 0.0000
                         'International Tables Vol C Tables 4.2.6.8 and 6.1.1.4'
    'B' 'B' 0.0013 0.0007
                         'International Tables Vol C Tables 4.2.6.8 and 6.1.1.4'
    'N' 'N' 0.0061 0.0033
                         'International Tables Vol C Tables 4.2.6.8 and 6.1.1.4'
    'O' 'O' 0.0106 0.0060
                         'International Tables Vol C Tables 4.2.6.8 and 6.1.1.4'
_computing_data_collection
;
<i>CrysAlis PRO</i> (Oxford Diffraction, 2009)
;
_computing_cell_refinement
;
<i>CrysAlis PRO</i> (Oxford Diffraction, 2009)
;
_computing_data_reduction
;
<i>CrysAlis PRO</i> (Oxford Diffraction, 2009)
;
_computing_structure_solution     'SHELXS97 (Sheldrick, 2008)'
_computing_structure_refinement     'SHELXL97 (Sheldrick, 2008)'
_computing_molecular_graphics     'DIAMOND (Brandenburg, 2011)'
_computing_publication_material     'SHELXL97 (Sheldrick, 2008)'
loop_
    _atom_site_type_symbol
    _atom_site_label
    _atom_site_fract_x
    _atom_site_fract_y
    _atom_site_fract_z
    _atom_site_U_iso_or_equiv
    _atom_site_adp_type
    _atom_site_calc_flag
    _atom_site_refinement_flags
    _atom_site_occupancy
    _atom_site_disorder_assembly
    _atom_site_disorder_group
    C C1 0.64079(8) 0.84830(8) 0.78113(5) 0.01344(14) Uani d . 1 . .
    H H1 0.5827(11) 0.9122(12) 0.8122(7) 0.018(3) Uiso d . 1 . .
    B B2 0.80596(8) 0.81753(9) 0.83584(6) 0.01164(14) Uani d . 1 . .
    N N1 0.85434(7) 0.89268(8) 0.93327(5) 0.01414(13) Uani d . 1 . .
    H H1A 0.9385(13) 0.8604(13) 0.9609(8) 0.027(3) Uiso d . 1 . .
    H H1B 0.8607(12) 0.9893(14) 0.9280(8) 0.026(3) Uiso d . 1 . .
    H H1C 0.7976(12) 0.8764(13) 0.9748(8) 0.024(3) Uiso d . 1 . .
    B B3 0.67585(9) 0.68137(9) 0.83322(6) 0.01329(15) Uani d . 1 . .
    H H3 0.6339(11) 0.6570(11) 0.8994(7) 0.018(3) Uiso d . 1 . .
    B B4 0.56348(9) 0.70103(10) 0.72203(6) 0.01463(16) Uani d . 1 . .
    H H4 0.4514(11) 0.6832(12) 0.7204(8) 0.022(3) Uiso d . 1 . .
    B B5 0.62540(9) 0.85015(9) 0.65759(6) 0.01452(16) Uani d . 1 . .
    H H5 0.5509(11) 0.9214(12) 0.6171(7) 0.019(3) Uiso d . 1 . .
    B B6 0.77708(9) 0.92320(9) 0.72901(6) 0.01289(15) Uani d . 1 . .
    H H6 0.7950(11) 1.0393(11) 0.7353(7) 0.019(3) Uiso d . 1 . .
    B B7 0.84826(8) 0.63822(9) 0.80794(6) 0.01176(14) Uani d . 1 . .
    H H7 0.9196(11) 0.5751(12) 0.8583(7) 0.019(3) Uiso d . 1 . .
    B B8 0.69640(9) 0.56516(9) 0.73553(6) 0.01280(15) Uani d . 1 . .
    H H8 0.6694(11) 0.4511(12) 0.7382(7) 0.020(3) Uiso d . 1 . .
    B B9 0.66519(9) 0.66986(9) 0.62665(6) 0.01348(15) Uani d . 1 . .
    H H9 0.6180(11) 0.6216(12) 0.5578(7) 0.019(3) Uiso d . 1 . .
    B B10 0.79711(9) 0.80728(9) 0.63111(6) 0.01288(15) Uani d . 1 . .
    H H10 0.8360(11) 0.8478(11) 0.5659(7) 0.018(3) Uiso d . 1 . .
    B B11 0.91068(8) 0.78779(9) 0.74285(6) 0.01167(15) Uani d . 1 . .
    H H11 1.0217(11) 0.8179(11) 0.7508(8) 0.019(3) Uiso d . 1 . .
    B B12 0.84085(8) 0.63102(9) 0.67959(6) 0.01164(14) Uani d . 1 . .
    H H12 0.9092(11) 0.5566(11) 0.6440(7) 0.017(2) Uiso d . 1 . .
    O O1 0.88753(6) 1.20322(7) 0.94495(5) 0.01863(12) Uani d . 1 . .
    H H1O 0.9206(15) 1.2323(16) 0.9014(10) 0.045(4) Uiso d . 1 . .
    C C2 0.78862(9) 1.30879(9) 0.97377(6) 0.02120(17) Uani d . 1 . .
    H H2A 0.7249 1.3401 0.9176 0.035(2) Uiso calc R 1 . .
    H H2B 0.8390 1.3926 1.0021 0.035(2) Uiso calc R 1 . .
    C C3 0.70730(10) 1.23985(10) 1.04632(7) 0.02545(19) Uani d . 1 . .
    H H3A 0.7713 1.2070 1.1008 0.043(2) Uiso calc R 1 . .
    H H3B 0.6550 1.1592 1.0170 0.043(2) Uiso calc R 1 . .
    H H3C 0.6435 1.3092 1.0677 0.043(2) Uiso calc R 1 . .
loop_
    _atom_site_aniso_label
    _atom_site_aniso_U_11
    _atom_site_aniso_U_22
    _atom_site_aniso_U_33
    _atom_site_aniso_U_12
    _atom_site_aniso_U_13
    _atom_site_aniso_U_23
    C1 0.0119(3) 0.0125(3) 0.0161(3) 0.0009(3) 0.0025(3) -0.0011(3)
    B2 0.0120(3) 0.0121(3) 0.0109(3) -0.0006(3) 0.0020(3) -0.0010(3)
    N1 0.0162(3) 0.0148(3) 0.0116(3) -0.0014(2) 0.0026(2) -0.0018(2)
    B3 0.0134(3) 0.0129(4) 0.0140(3) -0.0008(3) 0.0036(3) -0.0005(3)
    B4 0.0116(3) 0.0141(4) 0.0181(4) -0.0007(3) 0.0016(3) -0.0019(3)
    B5 0.0141(4) 0.0135(4) 0.0153(4) 0.0017(3) -0.0007(3) -0.0001(3)
    B6 0.0140(3) 0.0113(3) 0.0134(3) -0.0001(3) 0.0021(3) 0.0003(3)
    B7 0.0123(3) 0.0114(3) 0.0118(3) 0.0001(3) 0.0022(3) 0.0007(3)
    B8 0.0130(3) 0.0117(3) 0.0139(3) -0.0011(3) 0.0026(3) -0.0005(3)
    B9 0.0139(3) 0.0128(4) 0.0133(3) 0.0002(3) 0.0002(3) -0.0010(3)
    B10 0.0151(4) 0.0119(3) 0.0116(3) 0.0003(3) 0.0016(3) 0.0005(3)
    B11 0.0118(3) 0.0117(3) 0.0117(3) -0.0005(3) 0.0024(3) 0.0000(3)
    B12 0.0124(3) 0.0111(3) 0.0115(3) 0.0004(3) 0.0022(3) 0.0000(3)
    O1 0.0193(3) 0.0187(3) 0.0190(3) 0.0011(2) 0.0069(2) 0.0008(2)
    C2 0.0232(4) 0.0159(4) 0.0251(4) 0.0040(3) 0.0055(3) 0.0024(3)
    C3 0.0242(4) 0.0254(4) 0.0286(4) 0.0045(3) 0.0108(3) 0.0023(4)
_geom_special_details
;
All e.s.d.'s (except the e.s.d. in the dihedral angle between two l.s. planes)
are estimated using the full covariance matrix. The cell e.s.d.'s are taken
into account individually in the estimation of e.s.d.'s in distances, angles
and torsion angles; correlations between e.s.d.'s in cell parameters are only
used when they are defined by crystal symmetry. An approximate (isotropic)
treatment of cell e.s.d.'s is used for estimating e.s.d.'s involving l.s.
planes.
;
loop_
    _geom_bond_atom_site_label_1
    _geom_bond_atom_site_label_2
    _geom_bond_site_symmetry_2
    _geom_bond_distance
    _geom_bond_publ_flag
    C1 B2 . 1.6872(11) ?
    C1 B3 . 1.7207(12) ?
    C1 B4 . 1.7094(12) ?
    C1 B5 . 1.7055(12) ?
    C1 B6 . 1.7196(11) ?
    C1 H1 . 0.953(10) ?
    B2 N1 . 1.5396(10) ?
    B2 B11 . 1.7589(11) ?
    B2 B7 . 1.7634(12) ?
    B2 B3 . 1.7691(12) ?
    B2 B6 . 1.7702(12) ?
    N1 H1A . 0.898(12) ?
    N1 H1B . 0.900(12) ?
    N1 H1C . 0.857(12) ?
    B3 B8 . 1.7641(12) ?
    B3 B4 . 1.7742(12) ?
    B3 B7 . 1.7777(12) ?
    B3 H3 . 1.075(10) ?
    B4 B9 . 1.7692(12) ?
    B4 B8 . 1.7816(12) ?
    B4 B5 . 1.7885(13) ?
    B4 H4 . 1.083(11) ?
    B5 B10 . 1.7761(12) ?
    B5 B9 . 1.7770(12) ?
    B5 B6 . 1.7821(12) ?
    B5 H5 . 1.075(10) ?
    B6 B10 . 1.7636(12) ?
    B6 B11 . 1.7832(12) ?
    B6 H6 . 1.090(11) ?
    B7 B12 . 1.7787(11) ?
    B7 B8 . 1.7896(12) ?
    B7 B11 . 1.7985(12) ?
    B7 H7 . 1.083(10) ?
    B8 B12 . 1.7809(12) ?
    B8 B9 . 1.7898(12) ?
    B8 H8 . 1.088(11) ?
    B9 B12 . 1.7822(12) ?
    B9 B10 . 1.7878(12) ?
    B9 H9 . 1.099(10) ?
    B10 B11 . 1.7856(12) ?
    B10 B12 . 1.7937(12) ?
    B10 H10 . 1.091(10) ?
    B11 B12 . 1.7811(12) ?
    B11 H11 . 1.091(10) ?
    B12 H12 . 1.110(10) ?
    O1 C2 . 1.4532(10) ?
    O1 H1O . 0.768(15) ?
    C2 C3 . 1.4958(12) ?
loop_
    _geom_angle_atom_site_label_1
    _geom_angle_atom_site_label_2
    _geom_angle_atom_site_label_3
    _geom_angle_site_symmetry_1
    _geom_angle_site_symmetry_3
    _geom_angle
    _geom_angle_publ_flag
    B2 C1 B5 . . 114.11(6) ?
    B2 C1 B4 . . 113.81(6) ?
    B5 C1 B4 . . 63.16(5) ?
    B2 C1 B6 . . 62.60(5) ?
    B5 C1 B6 . . 62.71(5) ?
    B4 C1 B6 . . 115.05(6) ?
    B2 C1 B3 . . 62.53(5) ?
    B5 C1 B3 . . 114.82(6) ?
    B4 C1 B3 . . 62.29(5) ?
    B6 C1 B3 . . 114.99(6) ?
    B2 C1 H1 . . 117.9(6) ?
    B5 C1 H1 . . 118.2(6) ?
    B4 C1 H1 . . 118.1(6) ?
    B6 C1 H1 . . 117.5(6) ?
    B3 C1 H1 . . 117.3(6) ?
    N1 B2 C1 . . 118.49(6) ?
    N1 B2 B11 . . 125.67(6) ?
    C1 B2 B11 . . 106.60(6) ?
    N1 B2 B7 . . 124.58(6) ?
    C1 B2 B7 . . 106.76(6) ?
    B11 B2 B7 . . 61.41(5) ?
    N1 B2 B3 . . 118.02(6) ?
    C1 B2 B3 . . 59.66(5) ?
    B11 B2 B3 . . 109.94(6) ?
    B7 B2 B3 . . 60.43(5) ?
    N1 B2 B6 . . 119.03(6) ?
    C1 B2 B6 . . 59.59(5) ?
    B11 B2 B6 . . 60.70(5) ?
    B7 B2 B6 . . 110.51(6) ?
    B3 B2 B6 . . 110.12(6) ?
    B2 N1 H1A . . 112.1(7) ?
    B2 N1 H1B . . 113.1(7) ?
    H1A N1 H1B . . 107.4(10) ?
    B2 N1 H1C . . 111.7(8) ?
    H1A N1 H1C . . 105.5(10) ?
    H1B N1 H1C . . 106.6(10) ?
    C1 B3 B8 . . 104.97(6) ?
    C1 B3 B2 . . 57.81(5) ?
    B8 B3 B2 . . 107.51(6) ?
    C1 B3 B4 . . 58.54(5) ?
    B8 B3 B4 . . 60.47(5) ?
    B2 B3 B4 . . 106.86(6) ?
    C1 B3 B7 . . 104.68(6) ?
    B8 B3 B7 . . 60.70(5) ?
    B2 B3 B7 . . 59.63(5) ?
    B4 B3 B7 . . 108.88(6) ?
    C1 B3 H3 . . 118.3(6) ?
    B8 B3 H3 . . 128.6(6) ?
    B2 B3 H3 . . 118.2(6) ?
    B4 B3 H3 . . 121.0(5) ?
    B7 B3 H3 . . 125.7(5) ?
    C1 B4 B9 . . 104.15(6) ?
    C1 B4 B3 . . 59.17(5) ?
    B9 B4 B3 . . 107.84(6) ?
    C1 B4 B8 . . 104.69(6) ?
    B9 B4 B8 . . 60.54(5) ?
    B3 B4 B8 . . 59.49(5) ?
    C1 B4 B5 . . 58.31(5) ?
    B9 B4 B5 . . 59.93(5) ?
    B3 B4 B5 . . 108.24(6) ?
    B8 B4 B5 . . 108.57(6) ?
    C1 B4 H4 . . 119.8(6) ?
    B9 B4 H4 . . 126.9(6) ?
    B3 B4 H4 . . 119.3(6) ?
    B8 B4 H4 . . 125.9(6) ?
    B5 B4 H4 . . 120.0(6) ?
    C1 B5 B10 . . 104.26(6) ?
    C1 B5 B9 . . 103.98(6) ?
    B10 B5 B9 . . 60.42(5) ?
    C1 B5 B6 . . 59.03(5) ?
    B10 B5 B6 . . 59.42(5) ?
    B9 B5 B6 . . 107.84(6) ?
    C1 B5 B4 . . 58.52(5) ?
    B10 B5 B4 . . 107.94(6) ?
    B9 B5 B4 . . 59.50(5) ?
    B6 B5 B4 . . 108.23(6) ?
    C1 B5 H5 . . 119.9(6) ?
    B10 B5 H5 . . 126.7(6) ?
    B9 B5 H5 . . 126.7(6) ?
    B6 B5 H5 . . 119.7(6) ?
    B4 B5 H5 . . 119.7(6) ?
    C1 B6 B10 . . 104.21(6) ?
    C1 B6 B2 . . 57.80(4) ?
    B10 B6 B2 . . 106.93(6) ?
    C1 B6 B11 . . 104.15(6) ?
    B10 B6 B11 . . 60.45(5) ?
    B2 B6 B11 . . 59.34(5) ?
    C1 B6 B5 . . 58.26(5) ?
    B10 B6 B5 . . 60.12(5) ?
    B2 B6 B5 . . 106.55(6) ?
    B11 B6 B5 . . 108.32(6) ?
    C1 B6 H6 . . 118.9(5) ?
    B10 B6 H6 . . 129.1(5) ?
    B2 B6 H6 . . 118.1(5) ?
    B11 B6 H6 . . 125.5(6) ?
    B5 B6 H6 . . 121.8(5) ?
    B2 B7 B3 . . 59.94(5) ?
    B2 B7 B12 . . 106.02(6) ?
    B3 B7 B12 . . 106.91(6) ?
    B2 B7 B8 . . 106.64(6) ?
    B3 B7 B8 . . 59.27(5) ?
    B12 B7 B8 . . 59.88(5) ?
    B2 B7 B11 . . 59.17(4) ?
    B3 B7 B11 . . 107.76(6) ?
    B12 B7 B11 . . 59.72(5) ?
    B8 B7 B11 . . 107.85(6) ?
    B2 B7 H7 . . 120.6(6) ?
    B3 B7 H7 . . 121.1(5) ?
    B12 B7 H7 . . 124.6(5) ?
    B8 B7 H7 . . 123.9(6) ?
    B11 B7 H7 . . 121.2(6) ?
    B3 B8 B12 . . 107.41(6) ?
    B3 B8 B4 . . 60.05(5) ?
    B12 B8 B4 . . 107.30(6) ?
    B3 B8 B9 . . 107.38(6) ?
    B12 B8 B9 . . 59.88(5) ?
    B4 B8 B9 . . 59.39(5) ?
    B3 B8 B7 . . 60.03(5) ?
    B12 B8 B7 . . 59.76(5) ?
    B4 B8 B7 . . 108.02(6) ?
    B9 B8 B7 . . 107.76(6) ?
    B3 B8 H8 . . 120.9(5) ?
    B12 B8 H8 . . 123.2(5) ?
    B4 B8 H8 . . 121.2(6) ?
    B9 B8 H8 . . 122.7(6) ?
    B7 B8 H8 . . 121.8(6) ?
    B4 B9 B5 . . 60.58(5) ?
    B4 B9 B12 . . 107.78(6) ?
    B5 B9 B12 . . 108.06(6) ?
    B4 B9 B10 . . 108.28(6) ?
    B5 B9 B10 . . 59.77(5) ?
    B12 B9 B10 . . 60.32(5) ?
    B4 B9 B8 . . 60.07(5) ?
    B5 B9 B8 . . 108.71(6) ?
    B12 B9 B8 . . 59.81(5) ?
    B10 B9 B8 . . 108.47(6) ?
    B4 B9 H9 . . 121.0(5) ?
    B5 B9 H9 . . 121.0(6) ?
    B12 B9 H9 . . 122.5(5) ?
    B10 B9 H9 . . 121.8(5) ?
    B8 B9 H9 . . 121.4(6) ?
    B6 B10 B5 . . 60.46(5) ?
    B6 B10 B11 . . 60.32(5) ?
    B5 B10 B11 . . 108.48(6) ?
    B6 B10 B9 . . 108.17(6) ?
    B5 B10 B9 . . 59.81(5) ?
    B11 B10 B9 . . 107.78(6) ?
    B6 B10 B12 . . 107.86(6) ?
    B5 B10 B12 . . 107.59(6) ?
    B11 B10 B12 . . 59.68(5) ?
    B9 B10 B12 . . 59.69(5) ?
    B6 B10 H10 . . 121.1(6) ?
    B5 B10 H10 . . 121.5(5) ?
    B11 B10 H10 . . 121.5(5) ?
    B9 B10 H10 . . 122.2(6) ?
    B12 B10 H10 . . 122.4(6) ?
    B2 B11 B12 . . 106.11(6) ?
    B2 B11 B6 . . 59.96(5) ?
    B12 B11 B6 . . 107.55(6) ?
    B2 B11 B10 . . 106.46(6) ?
    B12 B11 B10 . . 60.38(5) ?
    B6 B11 B10 . . 59.23(5) ?
    B2 B11 B7 . . 59.42(5) ?
    B12 B11 B7 . . 59.59(4) ?
    B6 B11 B7 . . 108.32(6) ?
    B10 B11 B7 . . 108.14(6) ?
    B2 B11 H11 . . 121.8(6) ?
    B12 B11 H11 . . 123.8(6) ?
    B6 B11 H11 . . 120.5(6) ?
    B10 B11 H11 . . 122.5(6) ?
    B7 B11 H11 . . 122.0(6) ?
    B7 B12 B8 . . 60.37(5) ?
    B7 B12 B11 . . 60.69(5) ?
    B8 B12 B11 . . 109.01(6) ?
    B7 B12 B9 . . 108.58(6) ?
    B8 B12 B9 . . 60.31(5) ?
    B11 B12 B9 . . 108.23(6) ?
    B7 B12 B10 . . 108.66(6) ?
    B8 B12 B10 . . 108.60(6) ?
    B11 B12 B10 . . 59.93(5) ?
    B9 B12 B10 . . 59.99(5) ?
    B7 B12 H12 . . 121.5(5) ?
    B8 B12 H12 . . 121.3(5) ?
    B11 B12 H12 . . 121.4(5) ?
    B9 B12 H12 . . 121.4(5) ?
    B10 B12 H12 . . 121.3(5) ?
    C2 O1 H1O . . 109.4(11) ?
    O1 C2 C3 . . 108.36(7) ?
loop_
    _geom_hbond_atom_site_label_D
    _geom_hbond_atom_site_label_H
    _geom_hbond_atom_site_label_A
    _geom_hbond_site_symmetry_A
    _geom_hbond_distance_DH
    _geom_hbond_distance_HA
    _geom_hbond_distance_DA
    _geom_hbond_angle_DHA
    N1 H1B O1 . 0.900(12) 2.006(12) 2.8937(9) 168.5(10)
    N1 H1A O1 3_777 0.898(12) 2.065(12) 2.9446(9) 166.1(10)
data_global
_journal_date_recd_electronic     2011-02-11
_journal_date_accepted     2011-02-18
_journal_name_full     'Acta Crystallographica, Section E'
_journal_year     2011
_journal_volume     67
_journal_issue      3
_journal_page_first     o704
_journal_page_last     o704
_journal_paper_category     QO
_journal_coeditor_code     BR2161
_publ_contact_author_name     'Maik Finze'
_publ_contact_author_address
;    Institut f\"ur Anorganische Chemie und Strukturchemie II
     Heinrich Heine Universit\"at D\"usseldorf
     Universit\"atsstrasse 1
     D-40225 D\"usseldorf
     Germany
;
_publ_contact_author_email     maik.finze@uni-duesseldorf.de
_publ_contact_author_fax     '049 211 81 13164'
_publ_contact_author_phone     '049 211 81 13144'
_publ_section_title
;
2-Azaniumylcarba-<i>closo</i>-dodecaborate ethanol monosolvate
;
loop_
    _publ_author_name
    _publ_author_address
    'Alexander Himmelspach'
;    Institut f\"ur Anorganische Chemie und Strukturchemie
     Lehrstuhl II: Material- und Strukturforschung
     Heinrich-Heine-Universit\"at D\"usseldorf
     Universit\"atsstrasse 1
     D-40225 D\"usseldorf
     Germany
;
    'Guido J. Reiss'
;    Institut f\"ur Anorganische Chemie und Strukturchemie
     Lehrstuhl II: Material- und Strukturforschung
     Heinrich-Heine-Universit\"at D\"usseldorf
     Universit\"atsstrasse 1
     D-40225 D\"usseldorf
     Germany
;
    'Maik Finze'
;    Institut f\"ur Anorganische Chemie und Strukturchemie
     Lehrstuhl II: Material- und Strukturforschung
     Heinrich-Heine-Universit\"at D\"usseldorf
     Universit\"atsstrasse 1
     D-40225 D\"usseldorf
     Germany
;
_publ_section_synopsis     .
