# Supplementary material for: 2-Aza­niumylcarba-closo-dodeca­borate ethanol monosolvate
Source: Acta Crystallogr Sect E Struct Rep Online. 2011 Feb 26;67(Pt 3):o704. doi: 10.1107/S1600536811006222 (PMC3051930; doi:10.1107/S1600536811006222)
Supplement: Supplementary file 2 [file e-67-0o704-Isup2.hkl]

# 
# h,k,l, Fc-squared, Fo-squared, sigma(Fo-squared) and status flag 
# 
data_I
_shelx_title '2-ammoniocarba-closo-dodecaborane' 
_shelx_refln_list_code          4 
_shelx_F_calc_maximum      115.35 
_exptl_crystal_F_000       432.00 
_reflns_d_resolution_high  0.7107 
 
loop_ 
 _symmetry_equiv_pos_as_xyz 
 'x, y, z' 
 '-x, y+1/2, -z+1/2' 
 '-x, -y, -z' 
 'x, -y-1/2, z-1/2' 
 
_cell_length_a     9.5753 
_cell_length_b     9.2549 
_cell_length_c    13.9095 
_cell_angle_alpha  90.000 
_cell_angle_beta   97.519 
_cell_angle_gamma  90.000 
 
_shelx_F_squared_multiplier     1.000 
 
loop_ 
 _refln_index_h 
 _refln_index_k 
 _refln_index_l 
 _refln_F_squared_calc 
 _refln_F_squared_meas 
 _refln_F_squared_sigma 
 _refln_observed_status 
   2   0   0    10990.52    10782.14     49.97 o 
   3   0   0      837.03      853.44      7.42 o 
   4   0   0     4154.87     4461.85     28.50 o 
   5   0   0       10.62        5.54      0.27 o 
   6   0   0      564.17      581.00      4.73 o 
   7   0   0       33.58       30.84      0.37 o 
   8   0   0      138.74      119.38      0.63 o 
   9   0   0      290.06      271.26      1.52 o 
  10   0   0       16.02       16.62      0.70 o 
  11   0   0        0.66        0.48      0.73 o 
  12   0   0       50.99       47.56      1.06 o 
  13   0   0       38.59       35.16      1.11 o 
   2   1   0      343.34      366.68      1.96 o 
   3   1   0      889.67      909.92      4.17 o 
   4   1   0      566.77      611.98      2.56 o 
   5   1   0     1123.91     1313.61      4.83 o 
   6   1   0      366.32      368.90      2.06 o 
   7   1   0      518.26      500.43      2.13 o 
   8   1   0       22.54       18.44      0.28 o 
   9   1   0        0.56        0.93      0.34 o 
  10   1   0        8.95        8.37      0.44 o 
  11   1   0      305.39      300.72      2.49 o 
  12   1   0        0.41        1.00      0.60 o 
  13   1   0        0.31        0.50      0.66 o 
   0   2   0    13306.46    11941.99    127.65 o 
   1   2   0       36.76       38.90      0.31 o 
   2   2   0      341.94      380.13      1.71 o 
   3   2   0        0.40        1.09      0.13 o 
   4   2   0      311.46      378.15      1.74 o 
   5   2   0       43.57       37.04      0.29 o 
   6   2   0        7.31        6.88      0.18 o 
   7   2   0       80.45       76.62      0.56 o 
   8   2   0       70.22       64.05      0.40 o 
   9   2   0      181.83      172.52      0.88 o 
  10   2   0       83.81       84.91      0.58 o 
  11   2   0       96.23       99.67      0.92 o 
  12   2   0        4.57        3.83      0.61 o 
  13   2   0       76.92       79.71      1.01 o 
   1   3   0     5096.66     4947.22     27.21 o 
   2   3   0      529.08      497.05      3.25 o 
   3   3   0        0.16        3.63      0.24 o 
   4   3   0        8.20       10.93      0.23 o 
   5   3   0      293.82      248.60      1.87 o 
   6   3   0      211.92      208.96      0.93 o 
   7   3   0        9.24        7.65      0.28 o 
   8   3   0      142.67      143.34      0.97 o 
   9   3   0      107.24      107.43      0.87 o 
  10   3   0        8.75        9.27      0.46 o 
  11   3   0       31.42       30.90      0.65 o 
  12   3   0      180.09      185.05      1.32 o 
   0   4   0     1654.51     1886.93     10.07 o 
   1   4   0        7.14        7.46      0.19 o 
   2   4   0      165.17      230.86      1.41 o 
   3   4   0      123.04      132.22      0.95 o 
   4   4   0      892.22      883.22      3.96 o 
   5   4   0      446.57      436.15      2.48 o 
   6   4   0      832.78      847.35      5.17 o 
   7   4   0        0.00        0.09      0.35 o 
   8   4   0      113.72      114.73      0.61 o 
   9   4   0      104.91      103.54      0.73 o 
  10   4   0      430.90      428.74      2.80 o 
  11   4   0       21.13       22.76      0.59 o 
  12   4   0       10.32        9.92      0.71 o 
   1   5   0     1421.11     1598.97      8.04 o 
   2   5   0       98.09      101.73      0.57 o 
   3   5   0       97.09       76.91      0.46 o 
   4   5   0        0.00        0.10      0.16 o 
   5   5   0     1199.63     1177.76      5.36 o 
   6   5   0       28.61       30.25      0.51 o 
   7   5   0       88.15       92.07      0.79 o 
   8   5   0       34.68       33.80      0.51 o 
   9   5   0      169.00      167.16      1.00 o 
  10   5   0       64.57       69.25      0.73 o 
  11   5   0       53.77       51.48      1.18 o 
  12   5   0        7.83        7.24      0.73 o 
   0   6   0      573.17      565.25      6.85 o 
   1   6   0       88.64       92.43      0.61 o 
   2   6   0       16.33       17.53      0.33 o 
   3   6   0       29.85       30.07      0.30 o 
   4   6   0      347.81      351.33      2.14 o 
   5   6   0      266.22      266.64      1.80 o 
   6   6   0      278.60      289.57      2.99 o 
   7   6   0      330.38      336.39      2.05 o 
   8   6   0        1.91        2.24      0.51 o 
   9   6   0       44.63       43.60      0.80 o 
  10   6   0       24.23       22.20      0.63 o 
  11   6   0       51.65       51.88      0.79 o 
   1   7   0       88.43       82.44      0.50 o 
   2   7   0      851.51      808.01      4.29 o 
   3   7   0       51.83       46.90      0.52 o 
   4   7   0      199.57      194.44      1.73 o 
   5   7   0        0.36        0.46      0.50 o 
   6   7   0       27.18       27.18      0.65 o 
   7   7   0      174.77      178.02      1.91 o 
   8   7   0       79.54       76.67      1.01 o 
   9   7   0      192.45      188.03      1.55 o 
  10   7   0        0.16        0.34      0.64 o 
  11   7   0        7.69        7.53      0.74 o 
   0   8   0      663.83      574.55      2.64 o 
   1   8   0       14.50       14.52      0.35 o 
   2   8   0      135.09      119.53      1.08 o 
   3   8   0        6.30        6.62      0.41 o 
   4   8   0      130.78      133.42      1.49 o 
   5   8   0       12.97       11.73      0.62 o 
   6   8   0       43.39       43.71      0.72 o 
   7   8   0      350.39      349.54      1.81 o 
   8   8   0      308.24      303.75      3.73 o 
   9   8   0      655.89      663.54      5.24 o 
  10   8   0      327.85      337.23      2.56 o 
   1   9   0       16.12       13.80      0.44 o 
   2   9   0       79.98       75.28      0.91 o 
   3   9   0      179.38      177.97      1.40 o 
   4   9   0        4.75        5.05      0.59 o 
   5   9   0      332.74      335.78      2.99 o 
   6   9   0        4.84        4.50      0.67 o 
   7   9   0       97.16       96.60      1.27 o 
   8   9   0       43.05       41.57      0.92 o 
   9   9   0      380.63      375.58      2.77 o 
   0  10   0       67.10       67.74      0.95 o 
   1  10   0      170.30      170.20      1.41 o 
   2  10   0        6.68        6.36      0.52 o 
   3  10   0      491.41      500.96      3.46 o 
   4  10   0       15.33       16.56      0.70 o 
   5  10   0        7.78        7.98      0.69 o 
   6  10   0      108.24      108.67      1.00 o 
   7  10   0        1.20        1.07      0.75 o 
   8  10   0       56.10       57.37      0.99 o 
   1  11   0       63.09       62.71      1.38 o 
   2  11   0      114.55      119.17      1.47 o 
   3  11   0       13.09       14.45      0.69 o 
   4  11   0       82.53       85.10      1.10 o 
   5  11   0       46.56       44.56      0.90 o 
   6  11   0       68.02       68.28      1.00 o 
   7  11   0       12.87       14.18      0.86 o 
   0  12   0       13.66       13.41      0.92 o 
   1  12   0      125.24      129.79      1.77 o 
   2  12   0       70.60       78.52      1.00 o 
   3  12   0      268.35      282.95      4.11 o 
   4  12   0       52.74       57.87      1.32 o 
   5  12   0        4.48        4.37      0.89 o 
 -13   1   1       45.55       43.56      0.79 o 
 -12   1   1       71.26       73.40      0.79 o 
 -11   1   1       37.45       39.82      0.61 o 
 -10   1   1       52.61       58.63      0.52 o 
  -9   1   1       25.14       21.66      0.39 o 
  -8   1   1      124.92      118.48      0.74 o 
  -7   1   1       28.54       23.25      0.24 o 
  -6   1   1      809.23      818.55      4.12 o 
  -5   1   1       29.65       29.88      0.23 o 
  -4   1   1     1712.19     1868.12      7.55 o 
  -3   1   1       49.56       53.75      0.34 o 
  -2   1   1      125.18      126.88      0.67 o 
   2   1   1       33.06       39.71      0.31 o 
   3   1   1      144.55      122.50      0.79 o 
   4   1   1        3.05        9.04      0.25 o 
   5   1   1      258.29      261.72      1.24 o 
   6   1   1      267.47      254.31      1.32 o 
   7   1   1      601.57      597.99      3.07 o 
   8   1   1      262.59      251.58      1.45 o 
   9   1   1       34.08       33.79      0.40 o 
  10   1   1        2.01        1.51      0.51 o 
  11   1   1       77.35       74.40      0.83 o 
  12   1   1       10.69       10.93      0.68 o 
  13   1   1       26.10       24.49      0.72 o 
 -13   2   1       12.02       12.27      0.75 o 
 -12   2   1      114.00      118.70      0.84 o 
 -11   2   1      335.62      351.11      2.38 o 
 -10   2   1       48.12       50.88      0.53 o 
  -9   2   1        1.24        3.17      0.38 o 
  -8   2   1       72.14       66.06      0.55 o 
  -7   2   1     1607.68     1536.06      6.70 o 
  -6   2   1      255.00      248.79      1.20 o 
  -5   2   1     1222.99     1252.60      5.70 o 
  -4   2   1      456.77      496.31      2.26 o 
  -3   2   1       97.63      109.23      1.33 o 
  -2   2   1      481.20      444.79      1.87 o 
  -1   2   1      417.83      359.74      1.53 o 
   0   2   1       82.89       61.12      0.46 o 
   1   2   1      445.23      413.76      3.03 o 
   2   2   1       34.66       30.34      0.27 o 
   3   2   1       77.18       84.12      0.72 o 
   4   2   1       92.24       87.68      0.47 o 
   5   2   1      395.02      387.63      2.57 o 
   6   2   1       68.80       60.07      0.67 o 
   7   2   1      358.78      335.34      1.73 o 
   8   2   1      322.19      300.90      1.58 o 
   9   2   1       10.38        8.67      0.37 o 
  10   2   1       78.64       79.58      0.63 o 
  11   2   1       13.13       13.48      0.59 o 
  12   2   1      221.90      226.25      1.80 o 
  13   2   1       38.49       37.73      0.91 o 
 -13   3   1      134.02      134.78      1.17 o 
 -12   3   1      211.07      215.74      1.58 o 
 -11   3   1      397.25      419.07      2.71 o 
 -10   3   1      349.22      357.27      2.01 o 
  -9   3   1        0.19        0.96      0.37 o 
  -8   3   1       82.73       70.90      0.48 o 
  -7   3   1       33.36       24.92      0.38 o 
  -6   3   1      364.61      340.58      1.59 o 
  -5   3   1      415.15      430.50      2.14 o 
  -4   3   1      179.00      204.74      1.43 o 
  -3   3   1       57.86       54.37      0.32 o 
  -2   3   1      282.72      321.20      2.08 o 
  -1   3   1      422.26      415.77      2.90 o 
   0   3   1      147.21      146.73      1.28 o 
   1   3   1       15.62       16.02      0.34 o 
   2   3   1       81.01       75.88      0.50 o 
   3   3   1      151.45      159.93      0.92 o 
   4   3   1      469.75      480.60      2.95 o 
   5   3   1      261.85      246.11      1.48 o 
   6   3   1      294.33      269.84      1.67 o 
   7   3   1      594.53      558.07      2.82 o 
   8   3   1      237.08      218.77      1.26 o 
   9   3   1       37.03       37.17      0.56 o 
  10   3   1      103.15      104.89      1.12 o 
  11   3   1      281.86      287.12      2.10 o 
  12   3   1       36.96       37.64      0.80 o 
 -12   4   1      122.69      125.28      1.36 o 
 -11   4   1      355.23      357.67      2.55 o 
 -10   4   1      305.29      302.17      1.95 o 
  -9   4   1      116.11      120.67      1.00 o 
  -8   4   1       13.76       12.44      0.40 o 
  -7   4   1      537.85      504.79      3.23 o 
  -6   4   1      304.45      300.52      1.58 o 
  -5   4   1       44.74       49.28      0.35 o 
  -4   4   1      162.06      168.74      1.02 o 
  -3   4   1      590.05      601.67      3.45 o 
  -2   4   1       66.59       64.00      0.52 o 
  -1   4   1      688.70      772.73      4.12 o 
   0   4   1        7.51        8.66      0.22 o 
   1   4   1       16.21       32.47      0.58 o 
   2   4   1      726.35      735.79      3.11 o 
   3   4   1      176.66      178.66      1.05 o 
   4   4   1       39.22       35.74      0.34 o 
   5   4   1      286.89      290.28      2.13 o 
   6   4   1      246.16      247.81      1.35 o 
   7   4   1       33.32       29.69      0.38 o 
   8   4   1       37.40       40.59      0.44 o 
   9   4   1      248.91      252.00      1.56 o 
  10   4   1      265.81      262.38      2.82 o 
  11   4   1       91.88       90.98      0.82 o 
  12   4   1       57.55       60.76      0.90 o 
 -12   5   1       19.96       18.84      0.70 o 
 -11   5   1      218.38      225.42      1.87 o 
 -10   5   1      125.29      119.37      0.83 o 
  -9   5   1       12.95       13.22      0.52 o 
  -8   5   1       15.91       17.05      0.49 o 
  -7   5   1        0.22        0.27      0.45 o 
  -6   5   1       33.94       30.97      0.65 o 
  -5   5   1      546.28      525.65      3.49 o 
  -4   5   1       30.97       32.44      0.32 o 
  -3   5   1      131.88      125.28      1.03 o 
  -2   5   1     1722.70     1742.94      6.51 o 
  -1   5   1       38.72       45.57      0.51 o 
   0   5   1       10.40       14.94      0.27 o 
   1   5   1       11.07       13.79      0.25 o 
   2   5   1      201.25      183.57      1.13 o 
   3   5   1       11.64       11.58      0.20 o 
   4   5   1       69.94       69.41      0.60 o 
   5   5   1       92.38       89.68      0.73 o 
   6   5   1      106.58      109.89      0.75 o 
   7   5   1       46.54       44.25      0.51 o 
   8   5   1        8.35        8.14      0.46 o 
   9   5   1      130.09      128.61      1.04 o 
  10   5   1      271.98      271.51      2.05 o 
  11   5   1       13.07       13.59      0.63 o 
  12   5   1        9.71        9.09      0.78 o 
 -11   6   1        6.76        6.96      0.64 o 
 -10   6   1       46.17       44.52      0.81 o 
  -9   6   1       29.73       32.04      0.65 o 
  -8   6   1        0.00        0.00      0.54 o 
  -7   6   1       66.90       65.80      0.65 o 
  -6   6   1      127.07      123.36      0.99 o 
  -5   6   1        3.33        4.35      0.44 o 
  -4   6   1      105.68       95.44      0.82 o 
  -3   6   1      110.07       84.06      0.98 o 
  -2   6   1       87.29       93.58      0.71 o 
  -1   6   1     1307.40     1260.68      5.23 o 
   0   6   1        1.71        2.17      0.25 o 
   1   6   1       72.78       74.32      0.67 o 
   2   6   1      662.10      651.08      2.97 o 
   3   6   1      988.67      944.24      6.36 o 
   4   6   1        0.37        0.27      0.29 o 
   5   6   1      270.84      277.50      2.27 o 
   6   6   1      250.73      240.77      1.68 o 
   7   6   1        5.33        6.22      0.50 o 
   8   6   1       19.31       18.74      0.55 o 
   9   6   1       82.18       81.65      0.96 o 
  10   6   1        1.39        1.32      0.61 o 
  11   6   1        0.20        0.00      0.70 o 
 -11   7   1        2.89        2.57      0.70 o 
 -10   7   1       17.66       18.76      0.69 o 
  -9   7   1       11.69       11.17      0.65 o 
  -8   7   1        8.82        7.94      0.61 o 
  -7   7   1       30.79       29.27      0.68 o 
  -6   7   1       18.03       17.74      0.59 o 
  -5   7   1      117.28      118.49      1.18 o 
  -4   7   1      415.96      384.37      2.18 o 
  -3   7   1        3.12        2.21      0.34 o 
  -2   7   1     1677.95     1626.79      8.53 o 
  -1   7   1       80.78       70.90      0.70 o 
   0   7   1       25.43       19.94      0.35 o 
   1   7   1       12.92        9.66      0.31 o 
   2   7   1      942.42      857.67      3.51 o 
   3   7   1       12.87        9.94      0.31 o 
   4   7   1        3.16        1.51      0.43 o 
   5   7   1       86.26       84.12      0.85 o 
   6   7   1       11.26       12.06      0.58 o 
   7   7   1      104.04      106.14      1.12 o 
   8   7   1       57.41       60.30      0.76 o 
   9   7   1        0.01        0.00      0.63 o 
  10   7   1        0.09        0.00      0.68 o 
  11   7   1       32.85       33.54      0.84 o 
 -10   8   1       15.00       15.84      0.76 o 
  -9   8   1        8.33       11.70      0.70 o 
  -8   8   1      135.90      134.19      1.30 o 
  -7   8   1        2.76        2.51      0.63 o 
  -6   8   1        1.13        0.82      0.62 o 
  -5   8   1       16.93       20.39      0.65 o 
  -4   8   1      138.15      133.08      1.36 o 
  -3   8   1      128.66      104.68      0.63 o 
  -2   8   1       39.51       32.48      0.41 o 
  -1   8   1      277.01      261.63      2.20 o 
   0   8   1       25.71       20.34      0.38 o 
   1   8   1      125.70      119.56      0.53 o 
   2   8   1       61.39       61.05      0.50 o 
   3   8   1       89.84       81.02      0.59 o 
   4   8   1       16.08       15.73      0.52 o 
   5   8   1       84.78       81.00      0.79 o 
   6   8   1       13.13       12.58      0.65 o 
   7   8   1        3.28        3.31      0.67 o 
   8   8   1        2.92        3.56      0.71 o 
   9   8   1       53.38       54.04      0.88 o 
  10   8   1        0.17        0.12      0.75 o 
  -9   9   1       76.01       75.11      1.09 o 
  -8   9   1        1.48        2.40      0.70 o 
  -7   9   1       91.07       88.20      1.34 o 
  -6   9   1      148.13      149.66      1.51 o 
  -5   9   1       20.28       20.56      0.70 o 
  -4   9   1      130.57      129.50      0.91 o 
  -3   9   1       23.56       22.26      0.54 o 
  -2   9   1        0.02        0.04      0.42 o 
  -1   9   1       63.71       63.47      0.81 o 
   0   9   1      128.25      119.13      0.62 o 
   1   9   1        5.64        6.56      0.37 o 
   2   9   1       18.43       14.12      0.43 o 
   3   9   1       73.07       74.68      0.61 o 
   4   9   1      521.88      524.44      3.54 o 
   5   9   1        0.51        0.34      0.64 o 
   6   9   1      160.00      158.46      1.52 o 
   7   9   1       20.02       22.25      0.80 o 
   8   9   1       28.92       30.61      0.83 o 
   9   9   1       16.22       18.98      0.83 o 
  -8  10   1       47.58       49.38      0.92 o 
  -7  10   1        6.30        6.41      0.71 o 
  -6  10   1        1.14        0.70      0.69 o 
  -5  10   1      334.98      329.76      2.51 o 
  -4  10   1        0.69        0.41      0.57 o 
  -3  10   1      344.19      357.26      4.39 o 
  -2  10   1        5.96        5.40      0.55 o 
  -1  10   1       13.79       15.43      0.55 o 
   0  10   1        8.47        8.46      0.52 o 
   1  10   1      106.48      108.35      1.09 o 
   2  10   1       50.08       50.08      0.79 o 
   3  10   1      530.11      529.85      3.29 o 
   4  10   1       37.54       38.37      0.74 o 
   5  10   1      382.50      382.33      4.04 o 
   6  10   1        2.11        2.09      0.77 o 
   7  10   1        0.09        0.07      0.75 o 
   8  10   1        0.26        0.00      0.79 o 
  -7  11   1       37.19       35.97      0.89 o 
  -6  11   1        0.49        0.48      0.72 o 
  -5  11   1        2.46        1.71      0.74 o 
  -4  11   1      471.63      468.11      4.11 o 
  -3  11   1       68.76       72.12      0.85 o 
  -2  11   1      478.59      488.18      3.44 o 
  -1  11   1       40.82       39.15      0.70 o 
   0  11   1        7.43        7.45      0.63 o 
   1  11   1       34.61       35.54      0.70 o 
   2  11   1      157.38      165.23      1.91 o 
   3  11   1       46.56       50.93      0.86 o 
   4  11   1      104.21      106.42      1.10 o 
   5  11   1        0.20        0.00      0.71 o 
   6  11   1        1.88        1.48      0.75 o 
   7  11   1        2.51        2.51      0.83 o 
  -5  12   1       14.22       13.60      0.90 o 
  -4  12   1       80.59       81.79      1.43 o 
  -3  12   1      162.06      166.83      1.38 o 
  -2  12   1       77.95       83.55      1.01 o 
  -1  12   1       12.50       11.62      0.76 o 
   0  12   1        0.14        0.00      0.65 o 
   1  12   1      278.26      292.25      2.81 o 
   2  12   1       13.21       12.31      0.85 o 
   3  12   1      206.86      208.85      2.63 o 
   4  12   1        0.32        0.00      0.86 o 
   5  12   1        0.49        0.65      0.87 o 
   0  13   1        0.01        0.00      0.80 o 
 -13   0   2       33.73       31.83      0.98 o 
 -12   0   2       83.91       82.97      1.31 o 
 -11   0   2       37.73       39.83      0.84 o 
 -10   0   2      162.54      157.44      1.40 o 
  -9   0   2        2.09        3.54      0.45 o 
  -8   0   2      215.15      196.24      1.57 o 
  -7   0   2       26.86       25.05      0.31 o 
  -6   0   2      364.10      385.66      2.44 o 
  -5   0   2      783.77      822.29      4.73 o 
  -4   0   2        4.03        8.89      0.21 o 
  -3   0   2       15.28       15.46      0.22 o 
  -2   0   2     2358.94     2487.31      9.29 o 
   2   0   2     3773.00     3547.17     25.15 o 
   3   0   2     1692.37     1665.76      5.22 o 
   4   0   2        8.72       20.77      0.33 o 
   5   0   2        0.02        0.44      0.27 o 
   6   0   2       69.59       63.22      0.90 o 
   7   0   2      163.51      139.42      2.07 o 
   8   0   2      115.00      103.04      0.76 o 
   9   0   2       48.45       43.62      0.85 o 
  10   0   2        1.15        2.16      0.66 o 
  11   0   2       26.30       24.01      0.98 o 
  12   0   2       32.64       31.38      1.09 o 
  13   0   2       86.70       87.61      1.19 o 
 -13   1   2        7.74        6.77      0.68 o 
 -12   1   2       77.35       79.77      0.73 o 
 -11   1   2        2.37        2.23      0.50 o 
 -10   1   2        0.39        0.86      0.42 o 
  -9   1   2      427.92      398.94      1.86 o 
  -8   1   2      353.25      332.42      1.30 o 
  -7   1   2       53.29       43.05      0.34 o 
  -6   1   2       40.69       47.03      0.31 o 
  -5   1   2      107.74      145.77      0.86 o 
  -4   1   2      213.92      211.61      1.15 o 
  -3   1   2      516.17      549.72      2.26 o 
  -2   1   2       65.48       47.70      0.26 o 
   1   1   2    11819.94    11101.34     94.92 o 
   2   1   2      223.61      253.87      1.14 o 
   3   1   2        0.45        2.77      0.19 o 
   4   1   2        2.93        5.15      0.17 o 
   5   1   2        3.07        6.94      0.19 o 
   6   1   2      246.44      246.36      0.87 o 
   7   1   2      135.90      155.02      1.04 o 
   8   1   2       82.97       71.69      0.52 o 
   9   1   2        2.04        0.84      0.44 o 
  10   1   2       25.73       27.43      0.57 o 
  11   1   2       43.57       43.88      0.65 o 
  12   1   2       13.30       15.34      0.75 o 
  13   1   2       55.56       57.90      0.89 o 
 -13   2   2       26.63       29.08      0.73 o 
 -12   2   2      114.92      116.58      1.10 o 
 -11   2   2       41.75       42.86      0.58 o 
 -10   2   2      214.07      213.84      1.43 o 
  -9   2   2        1.55        1.61      0.37 o 
  -8   2   2        6.23        9.01      0.32 o 
  -7   2   2        5.66        5.96      0.22 o 
  -6   2   2       14.79       20.50      0.22 o 
  -5   2   2      158.70      162.82      0.83 o 
  -4   2   2      283.44      358.68      1.82 o 
  -3   2   2      154.87      163.16      0.83 o 
  -2   2   2      517.39      569.17      3.24 o 
  -1   2   2       63.19       67.75      0.33 o 
   0   2   2      491.01      446.13      2.37 o 
   1   2   2       96.84       92.62      0.64 o 
   2   2   2     3033.39     3167.96     16.10 o 
   3   2   2       14.55       10.08      0.18 o 
   4   2   2       96.79      140.12      0.63 o 
   5   2   2       71.84       76.79      0.53 o 
   6   2   2        0.96        0.72      0.21 o 
   7   2   2       20.62       16.57      0.28 o 
   8   2   2       70.00       64.55      0.58 o 
   9   2   2        5.27        5.87      0.40 o 
  10   2   2       57.06       55.23      0.66 o 
  11   2   2      127.19      126.79      1.48 o 
  12   2   2      103.22      105.91      1.18 o 
 -13   3   2        8.55        9.01      0.75 o 
 -12   3   2       75.83       78.82      0.95 o 
 -11   3   2       11.24        9.67      0.51 o 
 -10   3   2       11.17       10.74      0.47 o 
  -9   3   2      122.82      118.02      0.74 o 
  -8   3   2       67.12       58.48      0.44 o 
  -7   3   2       67.35       78.79      0.64 o 
  -6   3   2      121.93      125.13      0.71 o 
  -5   3   2        8.93        7.20      0.29 o 
  -4   3   2      396.20      405.33      2.33 o 
  -3   3   2     1558.78     1665.43      9.35 o 
  -2   3   2       90.88       76.11      0.69 o 
  -1   3   2       31.05       36.33      0.34 o 
   0   3   2      142.85      129.46      0.81 o 
   1   3   2     1354.32     1293.24      6.61 o 
   2   3   2      793.51      794.09      3.59 o 
   3   3   2        6.97        3.11      0.35 o 
   4   3   2      124.56      142.38      0.96 o 
   5   3   2        1.59        0.89      0.21 o 
   6   3   2      182.33      174.46      1.48 o 
   7   3   2       12.55       13.64      0.37 o 
   8   3   2        2.08        2.62      0.36 o 
   9   3   2        0.32        0.37      0.39 o 
  10   3   2       11.10       10.70      0.54 o 
  11   3   2        1.12        0.91      0.56 o 
  12   3   2       61.76       64.85      0.91 o 
 -12   4   2        5.55        5.66      0.67 o 
 -11   4   2        2.33        3.21      0.55 o 
 -10   4   2       13.33       13.78      0.55 o 
  -9   4   2       11.50       13.84      0.45 o 
  -8   4   2        1.43        1.43      0.43 o 
  -7   4   2       13.12       12.71      0.34 o 
  -6   4   2      260.04      255.56      1.20 o 
  -5   4   2        3.31        2.87      0.29 o 
  -4   4   2        8.90        2.19      0.40 o 
  -3   4   2      246.88      258.21      1.69 o 
  -2   4   2      438.40      553.36      4.17 o 
  -1   4   2      202.89      203.56      1.20 o 
   0   4   2      401.34      462.24      2.21 o 
   1   4   2        0.62        0.19      0.16 o 
   2   4   2       92.45      124.21      0.95 o 
   3   4   2        4.52       10.38      0.21 o 
   4   4   2       26.65       21.93      0.28 o 
   5   4   2        0.57        0.81      0.17 o 
   6   4   2        0.40        0.82      0.31 o 
   7   4   2       15.61       14.93      0.36 o 
   8   4   2      102.59      107.30      1.00 o 
   9   4   2       20.92       22.88      0.45 o 
  10   4   2        0.16        0.12      0.53 o 
  11   4   2        0.36        0.00      0.66 o 
  12   4   2       32.08       34.57      0.84 o 
 -12   5   2       24.06       23.92      0.68 o 
 -11   5   2      128.65      125.44      1.13 o 
 -10   5   2       31.07       31.45      0.65 o 
  -9   5   2      296.35      295.48      2.03 o 
  -8   5   2        6.60        6.41      0.48 o 
  -7   5   2       16.47       20.38      0.49 o 
  -6   5   2      175.25      176.26      1.03 o 
  -5   5   2      490.14      529.08      2.95 o 
  -4   5   2      153.79      154.14      0.57 o 
  -3   5   2        0.38        0.24      0.19 o 
  -2   5   2        0.01        0.21      0.21 o 
  -1   5   2       99.15      130.41      0.93 o 
   0   5   2        9.91        9.44      0.23 o 
   1   5   2       34.98       24.02      0.56 o 
   2   5   2       57.66       64.65      0.55 o 
   3   5   2      274.35      264.51      1.48 o 
   4   5   2      163.43      153.57      0.97 o 
   5   5   2      330.51      338.32      1.47 o 
   6   5   2      184.62      180.90      1.15 o 
   7   5   2        4.64        4.20      0.44 o 
   8   5   2        1.82        2.91      0.48 o 
   9   5   2       78.64       87.10      0.87 o 
  10   5   2       26.52       28.56      0.68 o 
  11   5   2       29.17       28.74      0.74 o 
  12   5   2       12.55       11.76      0.80 o 
 -11   6   2        6.06        4.93      0.67 o 
 -10   6   2       92.89       97.10      0.96 o 
  -9   6   2        2.70        2.63      0.54 o 
  -8   6   2        6.22        6.43      0.54 o 
  -7   6   2       15.06       15.72      0.53 o 
  -6   6   2      236.77      241.29      1.69 o 
  -5   6   2       39.77       39.41      0.68 o 
  -4   6   2      256.35      252.46      1.96 o 
  -3   6   2      201.22      198.11      0.99 o 
  -2   6   2        4.56        5.16      0.24 o 
  -1   6   2      116.66      114.12      0.69 o 
   0   6   2       74.67       79.05      1.00 o 
   1   6   2        4.42        3.72      0.21 o 
   2   6   2       22.34       20.44      0.30 o 
   3   6   2       13.96       16.17      0.25 o 
   4   6   2      124.56      126.41      0.77 o 
   5   6   2       25.81       25.51      0.56 o 
   6   6   2       48.02       49.04      0.62 o 
   7   6   2       83.68       80.86      0.82 o 
   8   6   2        3.63        4.82      0.54 o 
   9   6   2      186.83      194.76      1.43 o 
  10   6   2       58.53       60.05      0.77 o 
  11   6   2      106.84      108.04      1.14 o 
 -11   7   2       12.59       13.17      0.72 o 
 -10   7   2       42.72       41.73      0.77 o 
  -9   7   2       16.67       15.80      0.71 o 
  -8   7   2      129.89      135.32      1.19 o 
  -7   7   2        5.17        3.68      0.57 o 
  -6   7   2       18.13       17.46      0.58 o 
  -5   7   2        6.65        7.98      0.45 o 
  -4   7   2        1.00        1.30      0.44 o 
  -3   7   2       96.14      105.56      0.78 o 
  -2   7   2       41.00       38.97      0.34 o 
  -1   7   2      120.58       96.77      0.60 o 
   0   7   2      189.91      176.98      0.97 o 
   1   7   2      287.03      242.79      1.50 o 
   2   7   2        0.29        0.08      0.28 o 
   3   7   2        4.98        6.15      0.34 o 
   4   7   2      103.08       99.96      0.72 o 
   5   7   2       71.12       65.42      0.63 o 
   6   7   2        2.02        2.37      0.57 o 
   7   7   2       20.84       22.07      0.63 o 
   8   7   2        9.10        8.64      0.66 o 
   9   7   2        0.43        0.23      0.66 o 
  10   7   2       12.77       13.07      0.71 o 
 -10   8   2       83.98       79.31      0.86 o 
  -9   8   2       50.74       50.07      0.84 o 
  -8   8   2      161.66      151.94      1.83 o 
  -7   8   2       20.00       21.63      0.74 o 
  -6   8   2        2.65        2.23      0.62 o 
  -5   8   2       21.55       23.27      0.56 o 
  -4   8   2       24.50       24.64      0.52 o 
  -3   8   2      126.78      118.57      0.76 o 
  -2   8   2       23.05       15.74      0.40 o 
  -1   8   2      135.70      127.14      1.03 o 
   0   8   2      129.71      119.57      0.82 o 
   1   8   2       34.52       28.52      0.38 o 
   2   8   2       22.49       23.78      0.44 o 
   3   8   2       93.62       83.08      0.82 o 
   4   8   2      146.18      150.77      0.98 o 
   5   8   2       69.45       72.30      0.68 o 
   6   8   2       13.20       15.75      0.66 o 
   7   8   2       21.65       22.01      0.75 o 
   8   8   2      103.68      102.03      0.99 o 
   9   8   2        0.20        0.00      0.73 o 
  10   8   2        4.58        4.26      0.79 o 
  -9   9   2      410.94      412.96      2.87 o 
  -8   9   2      224.47      229.59      2.52 o 
  -7   9   2        7.14        6.42      0.71 o 
  -6   9   2       54.34       51.93      0.82 o 
  -5   9   2      272.80      279.70      2.34 o 
  -4   9   2       62.22       59.33      0.72 o 
  -3   9   2       11.16       12.81      0.50 o 
  -2   9   2       64.63       68.76      0.73 o 
  -1   9   2       29.34       23.52      0.48 o 
   0   9   2       42.77       45.37      0.58 o 
   1   9   2      151.87      149.80      1.02 o 
   2   9   2       10.93       10.48      0.41 o 
   3   9   2       54.52       56.29      0.61 o 
   4   9   2        0.17        0.62      0.53 o 
   5   9   2      155.52      162.19      1.50 o 
   6   9   2       14.62       15.93      0.75 o 
   7   9   2        4.75        4.06      0.74 o 
   8   9   2      207.27      209.47      1.98 o 
   9   9   2       39.64       40.51      0.90 o 
  -8  10   2      146.38      143.67      1.49 o 
  -7  10   2       16.23       15.79      0.75 o 
  -6  10   2       35.28       34.81      1.06 o 
  -5  10   2       31.63       30.36      0.73 o 
  -4  10   2       34.49       33.23      0.68 o 
  -3  10   2        0.40        0.53      0.57 o 
  -2  10   2       50.53       53.83      0.65 o 
  -1  10   2      162.04      158.65      1.21 o 
   0  10   2      119.67      116.26      0.91 o 
   1  10   2       14.62       15.23      0.54 o 
   2  10   2       76.47       70.18      0.75 o 
   3  10   2       33.94       32.06      0.64 o 
   4  10   2      240.48      245.28      1.69 o 
   5  10   2       82.45       83.93      1.02 o 
   6  10   2      181.55      185.37      1.85 o 
   7  10   2        0.01        0.00      0.75 o 
   8  10   2       66.32       69.16      1.00 o 
  -7  11   2       15.89       16.38      0.73 o 
  -6  11   2        1.05        0.63      0.74 o 
  -5  11   2       48.80       49.18      0.88 o 
  -4  11   2       60.96       61.06      1.39 o 
  -3  11   2      236.94      246.15      2.07 o 
  -2  11   2       97.50      101.66      1.38 o 
  -1  11   2       92.09       94.08      0.78 o 
   0  11   2        3.05        4.00      0.64 o 
   1  11   2        8.59        6.82      0.60 o 
   2  11   2      100.71      101.33      1.47 o 
   3  11   2       20.32       19.23      0.84 o 
   4  11   2        5.38        5.14      0.79 o 
   5  11   2       54.56       52.54      0.92 o 
   6  11   2       48.45       49.18      1.00 o 
  -5  12   2        1.28        0.16      0.82 o 
  -4  12   2       54.98       56.60      0.96 o 
  -3  12   2       12.84       13.87      0.80 o 
  -2  12   2       49.15       51.39      1.38 o 
  -1  12   2        1.53        2.16      0.69 o 
   0  12   2        0.08        0.10      0.66 o 
   1  12   2        6.02        6.56      0.82 o 
   2  12   2       15.71       18.28      0.91 o 
   3  12   2        1.65        0.16      0.81 o 
   4  12   2       13.58       14.07      0.90 o 
 -13   1   3        6.79        6.75      0.62 o 
 -12   1   3       49.78       48.22      0.64 o 
 -11   1   3       12.73       11.68      0.50 o 
 -10   1   3        0.05        0.00      0.41 o 
  -9   1   3        0.01        0.11      0.34 o 
  -8   1   3      641.77      626.53      3.57 o 
  -7   1   3       59.37       58.09      0.51 o 
  -6   1   3      800.56      805.37      3.55 o 
  -5   1   3      324.62      356.88      1.35 o 
  -4   1   3       84.37       81.17      0.46 o 
  -3   1   3      175.13      192.51      1.11 o 
  -2   1   3      800.83      763.72      3.36 o 
  -1   1   3      338.90      303.29      1.72 o 
   0   1   3       39.15       41.21      0.41 o 
   1   1   3       36.07       39.28      0.42 o 
   2   1   3      474.82      460.25      3.31 o 
   3   1   3      155.07      152.77      0.93 o 
   4   1   3        3.60        3.33      0.22 o 
   5   1   3       98.03      106.98      0.51 o 
   6   1   3      371.04      368.46      1.90 o 
   7   1   3       52.05       54.40      0.51 o 
   8   1   3       88.79       91.49      0.72 o 
   9   1   3        0.29        1.34      0.42 o 
  10   1   3        0.15        0.11      0.59 o 
  11   1   3       17.44       17.64      0.66 o 
  12   1   3        2.24        2.03      0.73 o 
 -13   2   3      119.97      116.32      0.94 o 
 -12   2   3       54.89       54.22      0.69 o 
 -11   2   3      129.02      130.41      1.03 o 
 -10   2   3       25.25       25.28      0.45 o 
  -9   2   3      230.33      225.30      1.79 o 
  -8   2   3      108.87       99.72      0.45 o 
  -7   2   3      890.13      860.00      3.21 o 
  -6   2   3        3.24        2.29      0.20 o 
  -5   2   3       13.18       13.58      0.24 o 
  -4   2   3      300.05      316.79      2.15 o 
  -3   2   3      840.52      905.99      2.71 o 
  -2   2   3      432.76      412.13      2.20 o 
  -1   2   3       39.30       44.49      0.33 o 
   0   2   3      139.85      124.62      0.75 o 
   1   2   3      383.89      352.13      1.80 o 
   2   2   3       44.68       65.77      0.52 o 
   3   2   3     1535.67     1653.36      9.31 o 
   4   2   3        0.91        2.19      0.23 o 
   5   2   3       58.57       63.65      0.33 o 
   6   2   3      344.71      332.54      1.71 o 
   7   2   3      403.56      385.46      1.40 o 
   8   2   3      129.54      132.78      0.77 o 
   9   2   3       73.45       77.76      0.54 o 
  10   2   3        0.00        0.00      0.51 o 
  11   2   3        1.48        1.23      0.62 o 
  12   2   3      157.11      152.49      1.87 o 
 -13   3   3       14.51       15.24      0.79 o 
 -12   3   3       13.94       13.68      0.69 o 
 -11   3   3       19.20       19.71      0.54 o 
 -10   3   3       81.19       81.67      0.65 o 
  -9   3   3        0.52        0.37      0.36 o 
  -8   3   3      396.34      371.26      1.63 o 
  -7   3   3       10.28        9.51      0.28 o 
  -6   3   3      192.37      186.76      1.65 o 
  -5   3   3      261.38      293.30      1.51 o 
  -4   3   3     1462.97     1539.26      4.62 o 
  -3   3   3      642.28      701.21      3.39 o 
  -2   3   3     2227.46     2350.01      7.02 o 
  -1   3   3       21.56       24.09      0.23 o 
   0   3   3        8.82       11.83      0.22 o 
   1   3   3       31.64       27.07      0.21 o 
   2   3   3     1006.58     1104.16      5.46 o 
   3   3   3        0.08        0.27      0.18 o 
   4   3   3       91.90      100.50      0.73 o 
   5   3   3      295.75      282.71      1.67 o 
   6   3   3       56.12       56.35      0.50 o 
   7   3   3       61.15       61.23      0.60 o 
   8   3   3        2.11        2.13      0.39 o 
   9   3   3       23.54       22.46      0.47 o 
  10   3   3        2.80        1.93      0.56 o 
  11   3   3       30.39       29.69      0.67 o 
  12   3   3        3.04        3.21      0.71 o 
 -12   4   3       19.57       18.79      0.69 o 
 -11   4   3       71.95       73.72      0.74 o 
 -10   4   3        7.02        6.69      0.52 o 
  -9   4   3       21.91       22.12      0.46 o 
  -8   4   3       67.36       63.41      0.51 o 
  -7   4   3       36.74       35.05      0.40 o 
  -6   4   3      249.24      253.11      1.67 o 
  -5   4   3      842.57      788.05      5.55 o 
  -4   4   3      868.08      874.82      5.02 o 
  -3   4   3       21.78       19.92      0.27 o 
  -2   4   3        4.35        3.11      0.23 o 
  -1   4   3      259.39      271.63      1.38 o 
   0   4   3      245.64      264.08      1.33 o 
   1   4   3      156.94      148.79      0.60 o 
   2   4   3      234.82      223.12      1.45 o 
   3   4   3      712.17      721.78      3.38 o 
   4   4   3      868.29      866.46      4.46 o 
   5   4   3     1009.00      969.39      4.70 o 
   6   4   3        0.05        0.28      0.38 o 
   7   4   3        4.73        5.04      0.38 o 
   8   4   3       57.72       54.96      0.55 o 
   9   4   3        3.55        2.52      0.47 o 
  10   4   3        3.77        3.19      0.56 o 
  11   4   3        1.02        0.00      0.68 o 
  12   4   3      147.50      149.78      1.20 o 
 -12   5   3      115.83      113.94      1.18 o 
 -11   5   3       17.73       16.90      0.62 o 
 -10   5   3      139.78      143.46      1.09 o 
  -9   5   3        6.73        6.73      0.54 o 
  -8   5   3       24.59       28.61      0.57 o 
  -7   5   3        5.86        5.40      0.38 o 
  -6   5   3       40.14       38.33      0.42 o 
  -5   5   3       26.76       26.29      0.39 o 
  -4   5   3      323.03      326.76      1.83 o 
  -3   5   3      230.73      233.77      1.74 o 
  -2   5   3        1.44        2.07      0.20 o 
  -1   5   3        3.07        3.64      0.16 o 
   0   5   3       11.62       11.79      0.21 o 
   1   5   3       90.45       96.45      1.04 o 
   2   5   3       20.48       21.84      0.25 o 
   3   5   3       18.80       18.56      0.25 o 
   4   5   3        3.48        1.97      0.21 o 
   5   5   3      720.49      685.30      2.71 o 
   6   5   3        6.89        5.79      0.44 o 
   7   5   3      114.51      106.78      0.83 o 
   8   5   3       69.78       73.12      0.67 o 
   9   5   3        0.02        0.00      0.57 o 
  10   5   3       11.07       10.08      0.64 o 
  11   5   3       31.23       31.01      0.79 o 
 -11   6   3        7.23        5.58      0.66 o 
 -10   6   3        0.48        0.26      0.61 o 
  -9   6   3       16.85       15.17      0.61 o 
  -8   6   3       42.75       42.92      0.63 o 
  -7   6   3       73.39       62.90      0.73 o 
  -6   6   3       82.72       83.63      0.74 o 
  -5   6   3      168.31      145.75      0.81 o 
  -4   6   3      509.20      507.62      2.56 o 
  -3   6   3      793.81      787.40      6.29 o 
  -2   6   3       21.92       18.90      0.31 o 
  -1   6   3      750.08      737.50      2.64 o 
   0   6   3      105.58      112.00      0.58 o 
   1   6   3      865.21      830.65      6.33 o 
   2   6   3       84.31       81.35      0.49 o 
   3   6   3        1.10        0.62      0.27 o 
   4   6   3      332.73      322.68      1.44 o 
   5   6   3      273.38      249.23      1.56 o 
   6   6   3      123.23      131.36      1.11 o 
   7   6   3        7.50        8.09      0.56 o 
   8   6   3      336.78      330.38      2.04 o 
   9   6   3        1.07        1.00      0.61 o 
  10   6   3       11.46       10.06      0.66 o 
  11   6   3        0.33        1.18      0.72 o 
 -11   7   3        8.16        7.82      0.68 o 
 -10   7   3       23.05       25.50      0.70 o 
  -9   7   3       26.33       23.68      0.69 o 
  -8   7   3        0.37        0.18      0.59 o 
  -7   7   3        1.38        1.18      0.56 o 
  -6   7   3       22.46       20.84      0.59 o 
  -5   7   3      168.61      156.96      1.74 o 
  -4   7   3       26.30       24.60      0.50 o 
  -3   7   3       43.73       39.74      0.60 o 
  -2   7   3      396.15      382.03      1.58 o 
  -1   7   3       95.71       96.53      0.50 o 
   0   7   3        5.02        4.16      0.27 o 
   1   7   3       12.31       12.60      0.35 o 
   2   7   3      157.51      157.25      1.00 o 
   3   7   3       61.70       56.12      0.54 o 
   4   7   3       32.70       35.54      0.55 o 
   5   7   3        0.10        0.00      0.48 o 
   6   7   3       84.31       88.89      0.97 o 
   7   7   3       63.31       62.38      0.83 o 
   8   7   3        0.83        0.27      0.63 o 
   9   7   3       16.60       16.50      0.70 o 
  10   7   3        5.28        4.80      0.70 o 
 -10   8   3      102.68      101.88      1.38 o 
  -9   8   3        1.70        2.17      0.67 o 
  -8   8   3        9.11        7.18      0.66 o 
  -7   8   3        0.25        0.00      0.64 o 
  -6   8   3       32.13       33.46      0.68 o 
  -5   8   3       26.50       26.32      0.58 o 
  -4   8   3        0.39        0.68      0.47 o 
  -3   8   3      240.87      242.96      1.47 o 
  -2   8   3       49.60       52.39      0.47 o 
  -1   8   3      247.75      250.19      2.37 o 
   0   8   3        6.62        6.57      0.35 o 
   1   8   3      156.00      153.69      1.28 o 
   2   8   3        0.08        0.17      0.35 o 
   3   8   3        2.57        1.74      0.46 o 
   4   8   3        8.29        7.76      0.50 o 
   5   8   3       15.46       17.99      0.62 o 
   6   8   3      305.84      311.19      2.67 o 
   7   8   3       68.55       69.82      0.80 o 
   8   8   3       75.49       75.75      0.85 o 
   9   8   3        1.33        1.40      0.70 o 
  10   8   3       44.09       46.78      0.93 o 
  -9   9   3      186.04      186.65      1.20 o 
  -8   9   3       10.60       11.42      0.71 o 
  -7   9   3        2.33        0.51      0.65 o 
  -6   9   3       21.40       22.21      0.70 o 
  -5   9   3      149.23      151.09      1.10 o 
  -4   9   3       99.41       97.36      0.85 o 
  -3   9   3       14.08       14.60      0.46 o 
  -2   9   3        1.08        1.28      0.45 o 
  -1   9   3       88.08       91.11      1.39 o 
   0   9   3       36.60       33.56      0.48 o 
   1   9   3        7.21        6.98      0.43 o 
   2   9   3       43.35       42.70      0.63 o 
   3   9   3       25.74       27.15      0.57 o 
   4   9   3       56.01       54.55      0.67 o 
   5   9   3       38.00       38.68      0.67 o 
   6   9   3        0.18        0.00      0.63 o 
   7   9   3        5.63        4.28      0.74 o 
   8   9   3        0.08        0.00      0.76 o 
   9   9   3       69.61       68.24      1.00 o 
  -8  10   3       10.01        9.42      0.71 o 
  -7  10   3        2.99        1.99      0.66 o 
  -6  10   3       21.23       20.58      0.71 o 
  -5  10   3       51.87       53.14      0.79 o 
  -4  10   3        0.65        0.33      0.64 o 
  -3  10   3       30.09       30.24      0.73 o 
  -2  10   3       21.79       22.47      0.55 o 
  -1  10   3        4.04        2.81      0.48 o 
   0  10   3       15.92       15.49      0.52 o 
   1  10   3       17.42       16.16      0.56 o 
   2  10   3       21.72       20.96      0.60 o 
   3  10   3        0.74        0.00      0.61 o 
   4  10   3        0.06        0.00      0.62 o 
   5  10   3        6.33        6.77      0.65 o 
   6  10   3       31.29       30.19      0.79 o 
   7  10   3        0.36        0.27      0.76 o 
   8  10   3       17.74       16.57      0.85 o 
  -7  11   3        0.01        0.00      0.72 o 
  -6  11   3        0.04        0.00      0.75 o 
  -5  11   3       15.86       14.98      0.77 o 
  -4  11   3        3.61        4.03      0.73 o 
  -3  11   3       53.87       49.82      1.48 o 
  -2  11   3        2.38        1.15      0.64 o 
  -1  11   3        0.53        0.55      0.58 o 
   0  11   3       13.86       13.33      0.67 o 
   1  11   3        0.14        0.00      0.63 o 
   2  11   3        0.37        0.37      0.72 o 
   3  11   3        2.57        1.76      0.81 o 
   4  11   3        2.42        2.25      0.83 o 
   5  11   3       26.69       25.74      0.85 o 
   6  11   3        7.44        6.57      0.82 o 
  -5  12   3       89.91       92.34      1.36 o 
  -4  12   3       32.17       32.86      0.89 o 
  -3  12   3        1.30        0.63      0.76 o 
  -2  12   3        1.92        1.47      0.73 o 
  -1  12   3        8.92        8.97      0.71 o 
   0  12   3       30.93       30.00      0.76 o 
   1  12   3       29.25       31.01      0.90 o 
   2  12   3        3.15        1.25      0.88 o 
   3  12   3      162.16      164.15      2.19 o 
   4  12   3        6.06        5.31      0.94 o 
 -13   0   4       13.65       15.89      0.98 o 
 -12   0   4       41.94       40.69      0.88 o 
 -11   0   4       11.06        9.68      0.72 o 
 -10   0   4      147.93      146.53      1.15 o 
  -9   0   4      167.89      163.46      0.92 o 
  -8   0   4       12.24        8.03      0.42 o 
  -7   0   4      194.46      198.77      1.04 o 
  -6   0   4      783.63      754.28      3.87 o 
  -5   0   4      101.38      107.38      0.57 o 
  -4   0   4      103.90      132.56      1.34 o 
  -3   0   4      817.80      833.28      4.85 o 
  -2   0   4     3782.29     3727.64     23.84 o 
  -1   0   4      738.65      736.98      5.72 o 
   0   0   4     1121.54     1186.81     13.21 o 
   1   0   4      319.28      294.59      2.84 o 
   2   0   4     3570.71     3399.45     30.86 o 
   3   0   4      703.05      714.50      4.49 o 
   4   0   4      687.05      673.18      5.96 o 
   5   0   4       62.48       54.15      0.66 o 
   6   0   4       71.81       83.08      0.71 o 
   7   0   4      449.70      443.04      3.27 o 
   8   0   4        1.12        1.42      0.54 o 
   9   0   4        0.35        0.48      0.67 o 
  10   0   4        7.92        6.82      0.86 o 
  11   0   4        0.36        0.20      0.87 o 
  12   0   4        0.23        0.39      1.06 o 
 -13   1   4       95.15       96.27      1.00 o 
 -12   1   4        4.69        5.02      0.54 o 
 -11   1   4       97.02       94.08      0.86 o 
 -10   1   4        3.81        3.48      0.43 o 
  -9   1   4      289.99      294.11      1.36 o 
  -8   1   4       53.18       52.51      0.63 o 
  -7   1   4      842.85      844.56      2.95 o 
  -6   1   4       86.46       84.88      0.37 o 
  -5   1   4      164.72      133.02      0.51 o 
  -4   1   4       33.22       30.36      0.24 o 
  -3   1   4      152.93      158.25      0.71 o 
  -2   1   4        9.88       15.78      0.22 o 
  -1   1   4      158.64      164.69      0.76 o 
   0   1   4       83.14       99.01      0.80 o 
   1   1   4     2707.13     2905.06     14.69 o 
   2   1   4       10.70       19.66      0.21 o 
   3   1   4      683.14      747.86      4.25 o 
   4   1   4      363.08      335.46      1.83 o 
   5   1   4      290.78      261.37      0.86 o 
   6   1   4      209.96      217.30      1.19 o 
   7   1   4        1.51        1.42      0.34 o 
   8   1   4        0.32        0.46      0.34 o 
   9   1   4       86.87       87.98      0.82 o 
  10   1   4       84.57       81.77      0.75 o 
  11   1   4       52.77       54.04      0.77 o 
  12   1   4        2.54        3.76      0.78 o 
 -13   2   4        0.56        0.82      0.64 o 
 -12   2   4       82.98       85.29      0.73 o 
 -11   2   4       76.66       75.74      0.64 o 
 -10   2   4        1.33        1.15      0.40 o 
  -9   2   4        5.20        3.91      0.36 o 
  -8   2   4       17.18       11.08      0.34 o 
  -7   2   4      100.17       93.21      0.63 o 
  -6   2   4      310.95      317.09      1.62 o 
  -5   2   4        1.96        3.85      0.20 o 
  -4   2   4      259.94      311.84      1.39 o 
  -3   2   4      448.69      485.07      2.02 o 
  -2   2   4     2458.46     2723.77     10.74 o 
  -1   2   4       57.67       61.28      0.46 o 
   0   2   4        0.18        0.50      0.13 o 
   1   2   4      500.68      575.88      3.56 o 
   2   2   4       60.25      119.98      0.83 o 
   3   2   4     1032.69     1126.21      4.47 o 
   4   2   4        2.15        0.99      0.25 o 
   5   2   4      231.56      226.39      1.17 o 
   6   2   4      215.43      229.85      1.22 o 
   7   2   4      398.83      412.99      2.53 o 
   8   2   4      113.49      122.59      1.02 o 
   9   2   4        5.76        5.39      0.42 o 
  10   2   4       32.46       33.19      0.64 o 
  11   2   4       51.24       47.25      0.78 o 
  12   2   4        6.95        8.79      0.70 o 
 -13   3   4       65.67       62.53      0.93 o 
 -12   3   4       28.34       29.42      0.68 o 
 -11   3   4      303.10      294.96      1.96 o 
 -10   3   4       59.93       59.76      0.56 o 
  -9   3   4       90.35       88.10      0.56 o 
  -8   3   4       90.47       91.71      0.62 o 
  -7   3   4       81.35       85.55      0.66 o 
  -6   3   4        0.73        0.94      0.17 o 
  -5   3   4        0.00        1.48      0.15 o 
  -4   3   4      273.95      270.99      1.15 o 
  -3   3   4       29.24       65.74      0.62 o 
  -2   3   4        0.94        2.19      0.20 o 
  -1   3   4       84.22       69.50      0.41 o 
   0   3   4      548.72      557.42      2.51 o 
   1   3   4     2289.40     2462.56      9.45 o 
   2   3   4      193.63      249.00      1.14 o 
   3   3   4     2590.43     2730.97     14.90 o 
   4   3   4      194.16      186.71      0.93 o 
   5   3   4        0.39        0.44      0.26 o 
   6   3   4      131.69      151.92      1.00 o 
   7   3   4       19.38       21.57      0.45 o 
   8   3   4       13.61       11.46      0.46 o 
   9   3   4        0.02        0.02      0.46 o 
  10   3   4       45.40       42.02      0.70 o 
  11   3   4       10.53       10.08      0.66 o 
  12   3   4       38.82       40.07      0.86 o 
 -12   4   4       79.06       83.40      0.85 o 
 -11   4   4        1.12        0.50      0.60 o 
 -10   4   4       53.90       52.23      0.61 o 
  -9   4   4        1.71        2.24      0.47 o 
  -8   4   4      228.27      215.49      2.09 o 
  -7   4   4        0.18        0.00      0.35 o 
  -6   4   4        3.12        0.81      0.27 o 
  -5   4   4       27.02       22.95      0.32 o 
  -4   4   4       20.98       17.67      0.30 o 
  -3   4   4      221.48      229.71      1.40 o 
  -2   4   4        0.71        0.78      0.23 o 
  -1   4   4      127.84      141.26      0.75 o 
   0   4   4      118.06      102.37      0.88 o 
   1   4   4       57.32       69.34      0.60 o 
   2   4   4       14.37       22.60      0.28 o 
   3   4   4       56.81       66.05      0.61 o 
   4   4   4       36.29       34.23      0.28 o 
   5   4   4       92.52       91.68      0.55 o 
   6   4   4       27.88       29.88      0.47 o 
   7   4   4       34.59       35.68      0.50 o 
   8   4   4       67.23       66.06      0.59 o 
   9   4   4        1.41        1.20      0.52 o 
  10   4   4        3.74        3.35      0.62 o 
  11   4   4        9.08        7.99      0.73 o 
  12   4   4       13.86       14.93      0.82 o 
 -12   5   4        4.19        3.15      0.66 o 
 -11   5   4       21.53       22.13      0.64 o 
 -10   5   4        2.55        1.81      0.56 o 
  -9   5   4      122.90      137.42      1.08 o 
  -8   5   4        0.50        0.00      0.48 o 
  -7   5   4       21.38       23.89      0.45 o 
  -6   5   4        1.48        0.56      0.39 o 
  -5   5   4       10.95       10.04      0.29 o 
  -4   5   4       26.22       31.43      0.34 o 
  -3   5   4      140.36      128.45      0.74 o 
  -2   5   4      208.00      208.71      1.27 o 
  -1   5   4      422.53      387.04      1.70 o 
   0   5   4      265.63      250.28      1.76 o 
   1   5   4      177.48      149.72      1.15 o 
   2   5   4      328.82      311.04      1.86 o 
   3   5   4        4.12        4.73      0.26 o 
   4   5   4       49.78       51.77      0.50 o 
   5   5   4       62.50       58.61      0.50 o 
   6   5   4       68.99       65.97      0.72 o 
   7   5   4       29.09       31.26      0.56 o 
   8   5   4      155.37      156.92      1.09 o 
   9   5   4       12.65       14.01      0.61 o 
  10   5   4       52.80       50.28      0.80 o 
  11   5   4        3.04        2.57      0.72 o 
 -11   6   4      121.43      123.14      1.10 o 
 -10   6   4      146.82      146.64      1.26 o 
  -9   6   4       51.76       53.52      0.70 o 
  -8   6   4      138.91      139.30      1.17 o 
  -7   6   4       14.99       16.46      0.56 o 
  -6   6   4       94.68       87.13      0.65 o 
  -5   6   4      203.90      200.62      1.59 o 
  -4   6   4        0.97        0.10      0.37 o 
  -3   6   4       45.22       42.10      0.45 o 
  -2   6   4      177.92      182.94      1.27 o 
  -1   6   4       24.24       25.04      0.31 o 
   0   6   4      367.81      361.50      1.50 o 
   1   6   4      147.74      153.73      0.97 o 
   2   6   4      598.99      633.27      3.72 o 
   3   6   4       87.16       90.06      0.52 o 
   4   6   4       27.25       31.67      0.44 o 
   5   6   4       57.09       56.81      0.57 o 
   6   6   4       21.81       21.50      0.60 o 
   7   6   4      156.29      155.82      1.02 o 
   8   6   4       16.60       18.59      0.66 o 
   9   6   4        5.36        5.48      0.62 o 
  10   6   4        7.86        7.16      0.69 o 
  11   6   4        0.02        0.00      0.72 o 
 -11   7   4       48.60       47.56      0.80 o 
 -10   7   4       12.74       12.70      0.71 o 
  -9   7   4       41.80       46.31      0.75 o 
  -8   7   4      100.79      101.10      1.02 o 
  -7   7   4       19.52       19.31      0.60 o 
  -6   7   4        4.97        6.10      0.56 o 
  -5   7   4        0.35        0.24      0.46 o 
  -4   7   4        3.43        2.66      0.44 o 
  -3   7   4        0.07        0.00      0.40 o 
  -2   7   4      426.29      424.66      2.81 o 
  -1   7   4       22.60       28.28      0.42 o 
   0   7   4      758.73      745.86      2.79 o 
   1   7   4      659.99      653.51      4.94 o 
   2   7   4      197.98      210.93      1.18 o 
   3   7   4      251.41      249.30      1.80 o 
   4   7   4       96.42       93.62      0.91 o 
   5   7   4       70.45       71.89      0.81 o 
   6   7   4      579.00      575.67      3.58 o 
   7   7   4       77.49       77.31      0.92 o 
   8   7   4      194.02      193.35      1.21 o 
   9   7   4       14.59       14.43      0.70 o 
  10   7   4       45.16       41.69      0.87 o 
 -10   8   4       20.43       22.49      0.73 o 
  -9   8   4        0.77        0.00      0.64 o 
  -8   8   4        1.13        0.00      0.65 o 
  -7   8   4       12.03       12.49      0.60 o 
  -6   8   4      222.66      232.37      2.05 o 
  -5   8   4       75.83       76.70      0.82 o 
  -4   8   4       34.31       35.16      0.64 o 
  -3   8   4        9.05        9.18      0.45 o 
  -2   8   4        4.13        5.30      0.39 o 
  -1   8   4       12.10       10.55      0.42 o 
   0   8   4       13.13       12.01      0.45 o 
   1   8   4       11.05       10.09      0.35 o 
   2   8   4       13.86       18.17      0.36 o 
   3   8   4        4.30        4.02      0.45 o 
   4   8   4        0.05        0.12      0.49 o 
   5   8   4      130.70      138.02      1.32 o 
   6   8   4       20.13       21.44      0.70 o 
   7   8   4      160.15      157.44      1.15 o 
   8   8   4       27.66       25.56      0.75 o 
   9   8   4        9.24        9.37      0.76 o 
  -9   9   4        0.09        0.00      0.69 o 
  -8   9   4       16.91       15.63      0.72 o 
  -7   9   4       62.94       65.36      0.84 o 
  -6   9   4       50.43       51.72      0.74 o 
  -5   9   4        7.01        8.19      0.58 o 
  -4   9   4        5.85        5.16      0.50 o 
  -3   9   4       40.25       41.84      0.62 o 
  -2   9   4      132.20      135.52      1.13 o 
  -1   9   4        1.14        1.36      0.50 o 
   0   9   4       77.72       79.25      0.94 o 
   1   9   4       57.33       57.60      0.70 o 
   2   9   4        0.31        1.14      0.43 o 
   3   9   4       23.36       24.42      0.57 o 
   4   9   4       43.94       43.65      0.63 o 
   5   9   4       92.71       99.41      0.77 o 
   6   9   4      108.66      116.29      1.08 o 
   7   9   4       11.42       11.70      0.71 o 
   8   9   4       33.05       32.19      0.80 o 
  -8  10   4        6.07        3.17      0.72 o 
  -7  10   4       12.33       13.38      0.72 o 
  -6  10   4      323.42      320.42      2.38 o 
  -5  10   4        9.47        7.67      0.69 o 
  -4  10   4       46.34       43.41      0.78 o 
  -3  10   4       10.50        9.06      0.59 o 
  -2  10   4      357.53      345.29      2.73 o 
  -1  10   4      134.41      139.44      1.62 o 
   0  10   4        2.65        3.39      0.54 o 
   1  10   4      116.51      122.20      1.66 o 
   2  10   4        4.44        4.96      0.57 o 
   3  10   4       64.14       63.88      1.00 o 
   4  10   4        0.08        0.00      0.59 o 
   5  10   4        5.92        4.85      0.62 o 
   6  10   4        0.02        0.00      0.68 o 
   7  10   4        5.98        5.42      0.74 o 
  -6  11   4      109.20      107.05      2.01 o 
  -5  11   4        9.16       10.58      0.74 o 
  -4  11   4       72.24       68.17      1.48 o 
  -3  11   4      273.94      264.07      4.08 o 
  -2  11   4       64.49       64.57      0.84 o 
  -1  11   4       24.52       24.54      0.64 o 
   0  11   4        1.51        1.42      0.58 o 
   1  11   4       44.16       46.51      0.80 o 
   2  11   4        0.11        0.00      0.72 o 
   3  11   4       50.92       50.95      1.03 o 
   4  11   4        0.05        0.00      0.72 o 
   5  11   4       17.59       16.54      0.79 o 
   6  11   4        0.10        0.30      0.76 o 
  -4  12   4       35.65       36.19      0.93 o 
  -3  12   4       48.00       45.82      1.64 o 
  -2  12   4       63.18       68.74      0.94 o 
  -1  12   4       54.40       55.98      1.01 o 
   0  12   4       31.66       29.79      0.97 o 
   1  12   4       76.60       80.03      1.11 o 
   2  12   4        2.33        1.49      0.91 o 
   3  12   4        2.17        2.30      0.90 o 
   4  12   4       34.25       34.76      0.99 o 
 -13   1   5        0.02        0.38      0.66 o 
 -12   1   5       32.10       32.07      0.61 o 
 -11   1   5        9.14       10.03      0.48 o 
 -10   1   5       65.08       69.14      0.60 o 
  -9   1   5       59.08       61.22      0.59 o 
  -8   1   5       77.34       77.65      0.43 o 
  -7   1   5       15.50       17.53      0.32 o 
  -6   1   5       67.41       72.29      0.37 o 
  -5   1   5      166.12      169.15      0.96 o 
  -4   1   5        1.02        0.78      0.19 o 
  -3   1   5      767.32      815.16      3.26 o 
  -2   1   5     1930.52     2102.28      6.44 o 
  -1   1   5        0.42        2.29      0.22 o 
   0   1   5        7.03        5.48      0.19 o 
   1   1   5     1114.88     1147.71      4.96 o 
   2   1   5      607.10      644.25      3.40 o 
   3   1   5        0.16        1.13      0.22 o 
   4   1   5        5.96        5.56      0.26 o 
   5   1   5      159.71      158.41      0.86 o 
   6   1   5       23.38       22.12      0.36 o 
   7   1   5        9.88       11.04      0.40 o 
   8   1   5        4.12        4.43      0.38 o 
   9   1   5      171.89      182.95      1.70 o 
  10   1   5        8.03        8.09      0.63 o 
  11   1   5      294.87      290.39      1.94 o 
  12   1   5        6.30        7.07      0.75 o 
 -13   2   5      160.31      163.45      2.24 o 
 -12   2   5        4.57        4.49      0.59 o 
 -11   2   5      221.16      225.63      1.55 o 
 -10   2   5      101.73      101.79      0.64 o 
  -9   2   5       90.59       94.77      0.56 o 
  -8   2   5       19.37       19.80      0.37 o 
  -7   2   5        6.53        6.05      0.28 o 
  -6   2   5       23.21       23.18      0.28 o 
  -5   2   5      159.38      163.61      0.76 o 
  -4   2   5       49.23       57.55      0.44 o 
  -3   2   5        8.80        8.89      0.17 o 
  -2   2   5      124.77      128.93      0.80 o 
  -1   2   5      127.95      154.26      0.84 o 
   0   2   5      578.92      580.43      3.17 o 
   1   2   5      546.22      591.24      3.36 o 
   2   2   5      303.27      324.38      1.20 o 
   3   2   5        3.26        4.34      0.42 o 
   4   2   5      253.20      244.38      1.68 o 
   5   2   5        0.60        0.89      0.31 o 
   6   2   5      507.05      478.48      2.69 o 
   7   2   5        2.81        1.98      0.38 o 
   8   2   5        2.79        2.50      0.43 o 
   9   2   5       10.76       10.08      0.49 o 
  10   2   5      376.93      382.14      3.06 o 
  11   2   5       17.29       17.99      0.74 o 
  12   2   5      448.38      457.79      3.20 o 
 -12   3   5       71.42       68.71      0.78 o 
 -11   3   5        3.67        3.64      0.55 o 
 -10   3   5       27.85       27.74      0.55 o 
  -9   3   5       30.60       31.55      0.46 o 
  -8   3   5       16.54       17.07      0.38 o 
  -7   3   5       16.61       17.15      0.31 o 
  -6   3   5     1001.90      977.26      3.95 o 
  -5   3   5      103.52      113.11      0.57 o 
  -4   3   5     1204.41     1184.27      4.09 o 
  -3   3   5      473.89      493.50      2.40 o 
  -2   3   5      226.61      243.95      1.06 o 
  -1   3   5        1.67        1.75      0.16 o 
   0   3   5        3.28        3.92      0.19 o 
   1   3   5      404.03      419.85      2.77 o 
   2   3   5       11.82        7.42      0.16 o 
   3   3   5      511.02      500.27      2.89 o 
   4   3   5      744.45      736.51      3.87 o 
   5   3   5     1065.70     1024.67      5.35 o 
   6   3   5      420.83      406.65      1.98 o 
   7   3   5        7.29        8.25      0.42 o 
   8   3   5        0.47        0.58      0.48 o 
   9   3   5       88.91       85.98      0.89 o 
  10   3   5       38.76       38.82      0.72 o 
  11   3   5      425.48      408.50      3.16 o 
  12   3   5        0.97        1.82      0.77 o 
 -12   4   5       17.99       16.36      0.70 o 
 -11   4   5       65.34       63.32      0.72 o 
 -10   4   5        8.95        8.22      0.54 o 
  -9   4   5        2.41        2.29      0.50 o 
  -8   4   5       10.97       11.66      0.47 o 
  -7   4   5       17.96       15.67      0.40 o 
  -6   4   5        5.84        5.63      0.32 o 
  -5   4   5      588.36      557.21      2.28 o 
  -4   4   5     1052.91     1058.50      4.87 o 
  -3   4   5     1517.50     1544.91      4.65 o 
  -2   4   5      460.88      469.67      2.38 o 
  -1   4   5      712.99      714.40      2.69 o 
   0   4   5       68.94       69.62      0.75 o 
   1   4   5        1.05        1.36      0.22 o 
   2   4   5       64.22       65.12      0.36 o 
   3   4   5      846.06      828.84      3.95 o 
   4   4   5      279.90      275.57      1.55 o 
   5   4   5      109.05      101.76      0.57 o 
   6   4   5      537.93      499.78      3.55 o 
   7   4   5        8.98       11.73      0.51 o 
   8   4   5      196.47      192.95      1.33 o 
   9   4   5        3.00        2.19      0.54 o 
  10   4   5        0.06        0.00      0.69 o 
  11   4   5        0.00        0.00      0.76 o 
 -12   5   5        1.23        1.04      0.68 o 
 -11   5   5        1.23        0.00      0.62 o 
 -10   5   5        9.23        8.51      0.61 o 
  -9   5   5        3.00        2.22      0.52 o 
  -8   5   5       84.09       90.16      0.85 o 
  -7   5   5       44.00       42.33      0.49 o 
  -6   5   5      383.88      331.89      1.41 o 
  -5   5   5       13.29       10.77      0.34 o 
  -4   5   5     1458.85     1358.81      4.66 o 
  -3   5   5       91.92       91.65      0.53 o 
  -2   5   5       62.34       61.00      0.54 o 
  -1   5   5      146.86      134.34      0.71 o 
   0   5   5        8.41       10.51      0.25 o 
   1   5   5       88.83       81.76      0.57 o 
   2   5   5      130.37      140.18      0.68 o 
   3   5   5      960.91      913.14      4.49 o 
   4   5   5     1157.15     1111.52      4.20 o 
   5   5   5      224.13      202.93      1.23 o 
   6   5   5      171.67      163.60      1.11 o 
   7   5   5      209.63      210.85      1.56 o 
   8   5   5       48.74       47.29      0.71 o 
   9   5   5        0.01        0.00      0.61 o 
  10   5   5        7.73        8.92      0.70 o 
  11   5   5        1.74        0.73      0.78 o 
 -11   6   5        2.66        2.37      0.60 o 
 -10   6   5        1.02        0.36      0.62 o 
  -9   6   5        7.88        6.74      0.57 o 
  -8   6   5        2.91        3.17      0.54 o 
  -7   6   5      249.38      248.08      1.48 o 
  -6   6   5       32.78       30.15      0.52 o 
  -5   6   5       32.81       27.38      0.51 o 
  -4   6   5      541.72      518.15      3.27 o 
  -3   6   5      505.55      500.75      2.80 o 
  -2   6   5       21.34       21.87      0.31 o 
  -1   6   5      319.58      320.62      1.42 o 
   0   6   5      319.84      309.48      0.85 o 
   1   6   5        0.27        0.00      0.27 o 
   2   6   5      119.29      123.48      0.59 o 
   3   6   5      424.41      398.94      2.19 o 
   4   6   5        9.82       10.12      0.38 o 
   5   6   5        2.90        5.53      0.43 o 
   6   6   5      112.67      114.00      0.81 o 
   7   6   5      153.06      150.36      1.02 o 
   8   6   5       12.40       11.63      0.65 o 
   9   6   5        7.08        8.02      0.69 o 
  10   6   5       62.38       58.30      0.86 o 
 -11   7   5        4.99        4.43      0.67 o 
 -10   7   5        1.37        0.72      0.63 o 
  -9   7   5        1.63        1.78      0.58 o 
  -8   7   5      304.64      308.89      1.90 o 
  -7   7   5       77.88       77.32      0.84 o 
  -6   7   5       19.26       26.10      0.57 o 
  -5   7   5        0.49        0.46      0.45 o 
  -4   7   5       45.61       38.60      0.49 o 
  -3   7   5      169.13      169.58      1.21 o 
  -2   7   5      251.22      236.21      1.65 o 
  -1   7   5       94.57       91.56      0.70 o 
   0   7   5        1.82        1.02      0.29 o 
   1   7   5        0.14        0.00      0.30 o 
   2   7   5       45.05       44.03      0.46 o 
   3   7   5      197.41      197.15      1.30 o 
   4   7   5       37.37       37.68      0.55 o 
   5   7   5       32.24       33.18      0.58 o 
   6   7   5        3.45        3.82      0.63 o 
   7   7   5      870.67      863.05      6.01 o 
   8   7   5       10.28        9.50      0.73 o 
   9   7   5       17.11       17.64      0.76 o 
  10   7   5        4.83        3.15      0.79 o 
 -10   8   5        0.02        0.00      0.70 o 
  -9   8   5       12.57       14.01      0.69 o 
  -8   8   5        0.61        0.17      0.58 o 
  -7   8   5       43.86       38.97      0.66 o 
  -6   8   5        0.99        0.79      0.58 o 
  -5   8   5        2.37        3.05      0.53 o 
  -4   8   5       15.26       15.32      0.49 o 
  -3   8   5       30.50       31.37      0.47 o 
  -2   8   5        0.05        0.00      0.38 o 
  -1   8   5       23.42       21.50      0.47 o 
   0   8   5        2.27        2.73      0.41 o 
   1   8   5       18.30       20.85      0.40 o 
   2   8   5       24.78       24.08      0.39 o 
   3   8   5        5.85        6.74      0.47 o 
   4   8   5        2.77        2.67      0.50 o 
   5   8   5       32.25       32.11      0.63 o 
   6   8   5      118.21      113.42      1.14 o 
   7   8   5        0.02        0.24      0.70 o 
   8   8   5       19.46       18.64      0.74 o 
   9   8   5       77.95       82.57      1.02 o 
  -9   9   5        1.41        0.00      0.68 o 
  -8   9   5        0.33        0.00      0.64 o 
  -7   9   5       30.59       31.58      0.77 o 
  -6   9   5        6.49        5.78      0.62 o 
  -5   9   5        4.37        2.96      0.56 o 
  -4   9   5        4.01        4.18      0.49 o 
  -3   9   5       78.50       80.09      0.86 o 
  -2   9   5      282.03      285.13      2.42 o 
  -1   9   5       10.63       10.04      0.53 o 
   0   9   5        1.41        0.96      0.49 o 
   1   9   5      103.02      112.20      1.20 o 
   2   9   5      291.05      295.90      2.34 o 
   3   9   5       18.91       19.90      0.54 o 
   4   9   5       53.62       50.17      0.61 o 
   5   9   5       14.18       14.97      0.64 o 
   6   9   5       11.79       13.27      0.68 o 
   7   9   5       17.56       18.40      0.74 o 
   8   9   5       55.60       55.19      0.87 o 
  -8  10   5        1.02        1.21      0.69 o 
  -7  10   5       42.08       44.17      0.78 o 
  -6  10   5        0.65        0.75      0.62 o 
  -5  10   5        1.08        0.00      0.72 o 
  -4  10   5       33.66       31.09      0.65 o 
  -3  10   5       59.67       60.20      1.21 o 
  -2  10   5       16.85       15.90      0.53 o 
  -1  10   5       40.80       41.99      0.65 o 
   0  10   5       27.87       29.89      0.68 o 
   1  10   5       41.64       42.60      0.96 o 
   2  10   5       29.58       31.61      0.79 o 
   3  10   5       77.18       75.72      1.08 o 
   4  10   5        0.44        0.47      0.58 o 
   5  10   5        3.82        3.23      0.61 o 
   6  10   5        1.30        0.39      0.64 o 
   7  10   5       63.16       58.91      0.86 o 
  -6  11   5      106.33      103.92      1.29 o 
  -5  11   5        0.56        0.00      0.72 o 
  -4  11   5      178.44      172.27      1.99 o 
  -3  11   5       33.51       34.49      0.73 o 
  -2  11   5       75.94       78.59      0.86 o 
  -1  11   5        2.24        1.71      0.58 o 
   0  11   5       21.12       20.05      0.72 o 
   1  11   5        9.57       10.97      0.70 o 
   2  11   5      287.68      288.10      1.67 o 
   3  11   5       25.74       23.64      0.87 o 
   4  11   5      131.18      129.47      1.33 o 
   5  11   5       23.92       20.79      0.89 o 
  -4  12   5       51.11       50.79      0.97 o 
  -3  12   5      118.91      117.35      1.21 o 
  -2  12   5       53.82       53.12      1.86 o 
  -1  12   5       36.14       36.47      0.86 o 
   0  12   5        1.37        0.20      0.80 o 
   1  12   5        4.82        4.25      0.77 o 
   2  12   5       40.73       42.09      0.94 o 
   3  12   5       29.76       29.60      0.97 o 
 -13   0   6       10.61        8.71      1.15 o 
 -12   0   6       31.64       29.81      1.20 o 
 -11   0   6        1.86        2.08      0.66 o 
 -10   0   6        7.26        5.02      0.60 o 
  -9   0   6       26.27       26.98      0.54 o 
  -8   0   6      561.54      538.37      2.85 o 
  -7   0   6      217.10      218.53      1.75 o 
  -6   0   6     1019.64      944.30      3.53 o 
  -5   0   6       10.51        9.58      0.28 o 
  -4   0   6       40.09       25.75      0.37 o 
  -3   0   6      273.16      265.13      0.96 o 
  -2   0   6      238.01      201.19      2.00 o 
  -1   0   6      408.03      433.56      3.50 o 
   0   0   6      306.21      279.35      2.15 o 
   1   0   6     1516.16     1547.72     11.47 o 
   2   0   6     1345.99     1416.20     10.02 o 
   3   0   6      405.34      367.12      2.19 o 
   4   0   6      108.32      124.56      1.48 o 
   5   0   6     2564.48     2534.99     21.52 o 
   6   0   6       51.50       45.91      0.60 o 
   7   0   6       33.28       29.25      0.61 o 
   8   0   6       46.22       47.96      0.77 o 
   9   0   6      464.41      476.14      7.20 o 
  10   0   6       16.50       16.47      0.93 o 
  11   0   6        0.04        0.02      0.91 o 
  12   0   6        2.72        2.97      1.13 o 
 -13   1   6        8.52        6.74      0.74 o 
 -12   1   6        0.55        0.64      0.61 o 
 -11   1   6        6.51        4.77      0.49 o 
 -10   1   6       24.14       21.81      0.45 o 
  -9   1   6      183.34      183.66      1.28 o 
  -8   1   6       30.62       29.38      0.38 o 
  -7   1   6      114.64      113.20      0.69 o 
  -6   1   6      475.27      459.91      1.53 o 
  -5   1   6      201.56      172.69      0.93 o 
  -4   1   6       26.84       23.16      0.24 o 
  -3   1   6      925.98     1073.15      3.78 o 
  -2   1   6      377.59      418.97      2.67 o 
  -1   1   6      867.41     1003.87      5.16 o 
   0   1   6       74.91       88.75      0.47 o 
   1   1   6        0.02        2.16      0.21 o 
   2   1   6      286.54      341.86      1.13 o 
   3   1   6      439.42      409.63      1.61 o 
   4   1   6       20.35       17.82      0.29 o 
   5   1   6      155.83      168.81      0.95 o 
   6   1   6      556.63      527.99      3.05 o 
   7   1   6       13.85       14.09      0.41 o 
   8   1   6       31.08       34.31      0.50 o 
   9   1   6       65.19       66.26      0.60 o 
  10   1   6       66.81       68.75      0.81 o 
  11   1   6       14.40       14.66      0.72 o 
  12   1   6        0.15        0.33      0.74 o 
 -13   2   6        9.75       10.91      0.75 o 
 -12   2   6       29.83       28.40      0.76 o 
 -11   2   6        4.17        4.44      0.58 o 
 -10   2   6       98.71       94.17      0.83 o 
  -9   2   6        1.92        2.36      0.38 o 
  -8   2   6      606.12      598.34      2.94 o 
  -7   2   6       62.36       58.27      0.39 o 
  -6   2   6     1044.80     1020.11      3.18 o 
  -5   2   6       16.98       18.56      0.23 o 
  -4   2   6       26.59       39.23      0.25 o 
  -3   2   6       16.35       21.46      0.37 o 
  -2   2   6      124.58      181.86      0.98 o 
  -1   2   6      117.84      140.42      0.77 o 
   0   2   6       56.44       95.48      0.83 o 
   1   2   6      745.83      810.01      4.00 o 
   2   2   6     1627.60     1767.64      7.20 o 
   3   2   6       10.81       14.70      0.22 o 
   4   2   6      117.80      120.20      0.91 o 
   5   2   6      455.89      478.71      2.02 o 
   6   2   6       12.17       12.21      0.39 o 
   7   2   6        1.27        1.69      0.38 o 
   8   2   6       62.14       64.00      0.76 o 
   9   2   6        4.59        6.53      0.50 o 
  10   2   6       14.20       15.17      0.65 o 
  11   2   6      189.23      192.00      1.81 o 
  12   2   6       10.77       12.57      0.79 o 
 -12   3   6        2.70        2.78      0.69 o 
 -11   3   6       96.92       96.44      0.77 o 
 -10   3   6        0.33        0.08      0.49 o 
  -9   3   6       32.62       28.97      0.50 o 
  -8   3   6       86.70       88.48      0.66 o 
  -7   3   6       41.47       53.04      0.41 o 
  -6   3   6       68.01       69.26      0.56 o 
  -5   3   6       24.69       35.22      0.32 o 
  -4   3   6      361.17      366.19      1.86 o 
  -3   3   6      850.42      873.07      3.90 o 
  -2   3   6      403.77      454.42      1.53 o 
  -1   3   6      621.40      661.51      2.37 o 
   0   3   6      118.03       98.65      0.52 o 
   1   3   6       57.75       72.59      0.46 o 
   2   3   6      218.61      237.95      0.99 o 
   3   3   6       28.43       34.12      0.30 o 
   4   3   6      478.10      443.95      2.24 o 
   5   3   6       25.91       33.76      0.37 o 
   6   3   6        6.56        4.64      0.38 o 
   7   3   6        0.27        0.20      0.46 o 
   8   3   6       40.30       41.33      0.59 o 
   9   3   6       13.94       13.56      0.55 o 
  10   3   6      236.47      234.64      2.68 o 
  11   3   6       12.51       14.46      0.74 o 
 -12   4   6       12.46       10.73      0.69 o 
 -11   4   6        0.78        0.76      0.61 o 
 -10   4   6        3.80        2.49      0.56 o 
  -9   4   6        0.19        0.00      0.50 o 
  -8   4   6       10.08        8.97      0.47 o 
  -7   4   6       39.43       33.70      0.48 o 
  -6   4   6       26.43       28.83      0.42 o 
  -5   4   6      122.14      108.56      0.58 o 
  -4   4   6        6.30        5.97      0.22 o 
  -3   4   6        1.52        3.71      0.24 o 
  -2   4   6      122.05      105.69      0.50 o 
  -1   4   6      451.81      423.82      1.85 o 
   0   4   6      246.05      208.53      0.72 o 
   1   4   6      164.85      158.30      0.86 o 
   2   4   6      125.06      137.87      0.71 o 
   3   4   6       46.92       38.32      0.36 o 
   4   4   6      186.92      186.88      1.31 o 
   5   4   6       60.27       45.87      0.40 o 
   6   4   6       20.74       18.22      0.45 o 
   7   4   6       16.29       14.06      0.53 o 
   8   4   6       35.15       34.41      0.61 o 
   9   4   6       84.96       83.56      0.91 o 
  10   4   6       15.59       17.62      0.70 o 
  11   4   6       83.56       90.93      1.52 o 
 -12   5   6       50.58       51.24      0.98 o 
 -11   5   6        4.08        2.16      0.65 o 
 -10   5   6       40.45       38.39      0.67 o 
  -9   5   6      109.44      107.99      1.00 o 
  -8   5   6        8.32        8.24      0.49 o 
  -7   5   6      271.48      251.59      1.23 o 
  -6   5   6       58.20       55.55      0.55 o 
  -5   5   6       92.15       77.52      0.57 o 
  -4   5   6      140.25      130.66      0.66 o 
  -3   5   6       62.74       73.67      0.54 o 
  -2   5   6       27.34       23.26      0.31 o 
  -1   5   6      412.56      391.59      1.53 o 
   0   5   6      297.92      281.83      1.35 o 
   1   5   6      239.06      239.55      1.14 o 
   2   5   6        4.97        7.67      0.28 o 
   3   5   6       16.68       10.21      0.40 o 
   4   5   6      199.05      182.76      0.97 o 
   5   5   6       19.41       16.93      0.42 o 
   6   5   6       62.24       60.04      0.59 o 
   7   5   6       13.48       14.09      0.55 o 
   8   5   6       42.68       40.21      0.71 o 
   9   5   6        4.94        4.74      0.64 o 
  10   5   6       62.79       63.50      0.84 o 
  11   5   6        0.05        0.00      0.77 o 
 -11   6   6        0.05        0.00      0.68 o 
 -10   6   6       59.63       62.46      0.86 o 
  -9   6   6        1.10        1.14      0.59 o 
  -8   6   6      279.90      289.35      2.35 o 
  -7   6   6        0.51        0.79      0.53 o 
  -6   6   6      264.07      259.39      1.55 o 
  -5   6   6        6.42        3.09      0.45 o 
  -4   6   6       48.46       55.52      0.51 o 
  -3   6   6      141.04      147.06      1.49 o 
  -2   6   6      744.52      728.53      2.33 o 
  -1   6   6      783.20      748.92      3.27 o 
   0   6   6      735.70      710.73      4.72 o 
   1   6   6      581.59      557.43      3.25 o 
   2   6   6      101.00       97.28      0.59 o 
   3   6   6       25.08       31.89      0.47 o 
   4   6   6       91.37       91.62      0.74 o 
   5   6   6       77.53       74.87      0.75 o 
   6   6   6        3.38        3.36      0.57 o 
   7   6   6       40.52       38.37      0.73 o 
   8   6   6       13.83       13.54      0.68 o 
   9   6   6        4.45        3.16      0.66 o 
  10   6   6        5.48        4.18      0.72 o 
 -11   7   6        0.25        0.00      0.78 o 
 -10   7   6       40.37       43.33      0.78 o 
  -9   7   6        9.44        9.12      0.63 o 
  -8   7   6       10.34       10.22      0.63 o 
  -7   7   6      321.66      306.49      2.31 o 
  -6   7   6       21.39       25.29      0.58 o 
  -5   7   6      232.16      231.48      2.52 o 
  -4   7   6        0.79        0.78      0.42 o 
  -3   7   6       80.75       82.51      0.56 o 
  -2   7   6       24.68       24.96      0.41 o 
  -1   7   6      257.71      238.67      1.55 o 
   0   7   6       44.14       45.70      0.42 o 
   1   7   6       34.08       34.29      0.37 o 
   2   7   6        8.28        6.54      0.35 o 
   3   7   6       75.72       65.76      0.49 o 
   4   7   6        2.01        1.58      0.46 o 
   5   7   6        6.93        7.05      0.53 o 
   6   7   6       58.11       59.65      0.68 o 
   7   7   6       77.78       77.40      0.87 o 
   8   7   6        8.86        8.72      0.72 o 
   9   7   6        2.49        2.21      0.72 o 
 -10   8   6       13.81       13.20      0.82 o 
  -9   8   6        5.34        4.79      0.65 o 
  -8   8   6      116.33      122.23      0.99 o 
  -7   8   6       59.56       59.12      0.76 o 
  -6   8   6       75.67       80.11      0.78 o 
  -5   8   6       21.89       23.41      0.59 o 
  -4   8   6       33.82       36.20      0.56 o 
  -3   8   6       24.90       25.21      0.46 o 
  -2   8   6        0.77        0.69      0.38 o 
  -1   8   6       30.81       28.05      0.48 o 
   0   8   6       11.15       10.88      0.44 o 
   1   8   6       51.40       50.93      0.64 o 
   2   8   6       72.88       76.65      0.64 o 
   3   8   6       44.68       49.18      0.56 o 
   4   8   6        2.68        2.43      0.49 o 
   5   8   6       34.80       37.03      0.65 o 
   6   8   6        0.37        0.59      0.59 o 
   7   8   6       72.05       72.98      0.88 o 
   8   8   6        3.48        2.97      0.71 o 
   9   8   6       61.53       61.06      0.90 o 
  -9   9   6        5.17        4.34      0.76 o 
  -8   9   6        5.61        4.87      0.73 o 
  -7   9   6       17.10       16.51      0.66 o 
  -6   9   6       10.70       11.80      0.65 o 
  -5   9   6       22.75       24.33      0.61 o 
  -4   9   6        2.44        2.08      0.48 o 
  -3   9   6        1.66        1.17      0.52 o 
  -2   9   6       52.90       51.11      0.57 o 
  -1   9   6       85.06       89.57      0.90 o 
   0   9   6      423.09      434.10      3.19 o 
   1   9   6       43.99       42.83      0.53 o 
   2   9   6        0.04        0.32      0.50 o 
   3   9   6        6.22        6.12      0.52 o 
   4   9   6       99.29       97.49      0.78 o 
   5   9   6        5.62        4.51      0.57 o 
   6   9   6       29.69       29.45      0.67 o 
   7   9   6        1.00        0.61      0.70 o 
   8   9   6       56.71       58.64      0.88 o 
  -8  10   6       44.86       44.47      0.91 o 
  -7  10   6       43.77       42.90      0.84 o 
  -6  10   6        0.01        0.00      0.69 o 
  -5  10   6       19.49       19.64      0.73 o 
  -4  10   6      131.74      132.30      1.78 o 
  -3  10   6        3.13        2.51      0.55 o 
  -2  10   6       32.76       35.18      0.56 o 
  -1  10   6        0.51        0.09      0.56 o 
   0  10   6       54.24       55.32      1.21 o 
   1  10   6      115.68      117.41      0.97 o 
   2  10   6      426.10      430.13      3.45 o 
   3  10   6      255.55      259.86      2.41 o 
   4  10   6      164.28      169.59      1.76 o 
   5  10   6        0.01        0.05      0.67 o 
   6  10   6       40.81       40.88      0.79 o 
  -6  11   6        1.94        1.53      0.79 o 
  -5  11   6       16.47       16.16      0.84 o 
  -4  11   6       42.47       40.12      0.81 o 
  -3  11   6        5.61        4.64      0.64 o 
  -2  11   6        4.70        4.43      0.62 o 
  -1  11   6       17.74       17.59      0.61 o 
   0  11   6      104.91      109.35      1.92 o 
   1  11   6       28.65       27.17      0.76 o 
   2  11   6       23.54       24.06      0.79 o 
   3  11   6      179.28      174.74      1.34 o 
   4  11   6       95.06       99.27      1.51 o 
   5  11   6       12.50       12.56      0.91 o 
  -3  12   6       72.93       70.33      1.19 o 
  -2  12   6       20.85       19.87      0.84 o 
  -1  12   6        9.06        8.94      0.67 o 
   0  12   6        5.81        4.20      0.73 o 
   1  12   6        9.24       14.29      0.85 o 
   2  12   6      211.85      223.17      1.73 o 
 -13   1   7        2.77        2.92      0.77 o 
 -12   1   7       89.50       91.77      0.92 o 
 -11   1   7       17.82       18.13      0.60 o 
 -10   1   7        1.03        0.68      0.43 o 
  -9   1   7        1.14        0.79      0.35 o 
  -8   1   7        3.38        4.03      0.32 o 
  -7   1   7       71.82       77.72      0.42 o 
  -6   1   7      102.47       99.99      0.81 o 
  -5   1   7       26.71       30.76      0.29 o 
  -4   1   7      959.61      968.48      2.63 o 
  -3   1   7       14.41       16.22      0.28 o 
  -2   1   7      224.57      238.03      1.27 o 
  -1   1   7        0.00        2.37      0.49 o 
   0   1   7      604.53      620.61      3.10 o 
   1   1   7       47.13       52.49      0.44 o 
   2   1   7      115.04      115.07      0.58 o 
   3   1   7       39.30       40.82      0.40 o 
   4   1   7       18.99       19.79      0.32 o 
   5   1   7       12.99       13.49      0.35 o 
   6   1   7        0.86        0.89      0.35 o 
   7   1   7       24.83       24.92      0.45 o 
   8   1   7       10.10       11.88      0.49 o 
   9   1   7       31.99       33.52      0.57 o 
  10   1   7        3.55        3.43      0.63 o 
  11   1   7       52.42       54.09      0.86 o 
 -12   2   7       61.78       64.66      0.86 o 
 -11   2   7        0.23        0.15      0.58 o 
 -10   2   7        3.66        3.77      0.53 o 
  -9   2   7       53.64       59.14      0.79 o 
  -8   2   7        1.45        1.18      0.32 o 
  -7   2   7       22.62       24.79      0.33 o 
  -6   2   7        1.88        2.20      0.26 o 
  -5   2   7        9.29        9.05      0.23 o 
  -4   2   7      134.66      136.97      0.81 o 
  -3   2   7      644.64      660.51      2.62 o 
  -2   2   7      703.25      702.24      3.31 o 
  -1   2   7       52.82       58.60      0.41 o 
   0   2   7       33.95       43.30      0.30 o 
   1   2   7      616.65      619.18      3.53 o 
   2   2   7      342.77      340.32      2.09 o 
   3   2   7        3.67        5.14      0.63 o 
   4   2   7       45.85       45.91      0.38 o 
   5   2   7      249.81      239.32      1.37 o 
   6   2   7       10.46       10.62      0.41 o 
   7   2   7       48.63       48.95      0.56 o 
   8   2   7      106.60      107.93      0.82 o 
   9   2   7       25.69       24.74      0.55 o 
  10   2   7      132.28      132.68      1.14 o 
  11   2   7        9.84       10.32      0.74 o 
 -12   3   7      358.11      355.28      2.75 o 
 -11   3   7        2.53        1.78      0.65 o 
 -10   3   7        1.32        0.87      0.58 o 
  -9   3   7       10.43        9.97      0.49 o 
  -8   3   7      107.06      111.23      0.66 o 
  -7   3   7       15.56       21.67      0.44 o 
  -6   3   7       77.31       73.13      0.48 o 
  -5   3   7        6.45        4.60      0.23 o 
  -4   3   7      154.84      151.43      0.70 o 
  -3   3   7      154.48      164.20      0.69 o 
  -2   3   7       53.79       49.57      0.38 o 
  -1   3   7       15.57       15.33      0.23 o 
   0   3   7      782.91      784.95      3.43 o 
   1   3   7      208.05      209.74      1.07 o 
   2   3   7       23.16       26.54      0.27 o 
   3   3   7       30.75       30.04      0.30 o 
   4   3   7      121.51      108.92      0.70 o 
   5   3   7      103.47      106.36      0.63 o 
   6   3   7        1.04        1.60      0.39 o 
   7   3   7      126.72      134.57      1.09 o 
   8   3   7        9.93        9.30      0.56 o 
   9   3   7       69.84       70.01      0.93 o 
  10   3   7        0.75        0.16      0.62 o 
  11   3   7       48.88       51.91      0.86 o 
 -12   4   7        7.34        7.74      0.73 o 
 -11   4   7        9.21       10.82      0.68 o 
 -10   4   7       10.92        8.34      0.64 o 
  -9   4   7       12.12       13.08      0.53 o 
  -8   4   7       40.50       42.50      0.54 o 
  -7   4   7      113.13      102.38      0.82 o 
  -6   4   7      245.82      237.22      0.97 o 
  -5   4   7     1099.53     1033.07      2.43 o 
  -4   4   7       22.48       25.78      0.28 o 
  -3   4   7       73.02       68.41      0.35 o 
  -2   4   7      872.51      871.03      3.57 o 
  -1   4   7      270.30      276.53      1.14 o 
   0   4   7       27.89       31.78      0.24 o 
   1   4   7       56.67       54.04      0.31 o 
   2   4   7      226.57      232.35      1.19 o 
   3   4   7        1.57        2.25      0.29 o 
   4   4   7      390.72      364.78      2.68 o 
   5   4   7      179.11      166.33      0.96 o 
   6   4   7      201.93      199.53      1.03 o 
   7   4   7       64.85       65.63      0.64 o 
   8   4   7       14.08       15.40      0.57 o 
   9   4   7        2.12        2.22      0.57 o 
  10   4   7       10.31       10.06      0.67 o 
  11   4   7        7.75        7.83      0.77 o 
 -12   5   7       92.95       88.61      1.19 o 
 -11   5   7       10.09       11.30      0.73 o 
 -10   5   7       24.24       22.20      0.70 o 
  -9   5   7       14.46       14.68      0.63 o 
  -8   5   7       66.79       67.97      0.76 o 
  -7   5   7        3.78        3.20      0.45 o 
  -6   5   7       71.64       62.52      0.57 o 
  -5   5   7       97.91       89.58      0.57 o 
  -4   5   7      280.78      275.70      1.21 o 
  -3   5   7      159.50      155.02      0.82 o 
  -2   5   7       50.34       55.70      0.35 o 
  -1   5   7        0.06        0.20      0.20 o 
   0   5   7      112.01      112.58      0.83 o 
   1   5   7       22.10       19.96      0.32 o 
   2   5   7       25.31       20.92      0.32 o 
   3   5   7        0.32        0.00      0.35 o 
   4   5   7       16.57       13.14      0.42 o 
   5   5   7        0.38        0.38      0.40 o 
   6   5   7      133.70      140.81      1.08 o 
   7   5   7       20.30       19.08      0.57 o 
   8   5   7        5.60        5.93      0.59 o 
   9   5   7      346.57      343.33      1.96 o 
  10   5   7       16.94       17.92      0.73 o 
 -11   6   7       63.09       64.44      0.94 o 
 -10   6   7       10.63        9.89      0.75 o 
  -9   6   7      290.36      289.51      2.49 o 
  -8   6   7        6.64        8.00      0.55 o 
  -7   6   7      478.70      500.96      2.60 o 
  -6   6   7      116.34      114.47      0.74 o 
  -5   6   7      456.46      415.94      1.99 o 
  -4   6   7        0.06        0.24      0.38 o 
  -3   6   7      246.88      243.40      1.35 o 
  -2   6   7      427.81      428.47      1.51 o 
  -1   6   7      189.82      188.93      1.82 o 
   0   6   7        6.33        6.29      0.30 o 
   1   6   7       13.14       12.97      0.33 o 
   2   6   7        1.78        2.05      0.35 o 
   3   6   7        0.05        0.00      0.40 o 
   4   6   7      132.11      120.58      0.85 o 
   5   6   7        0.22        0.37      0.47 o 
   6   6   7      191.36      203.59      1.21 o 
   7   6   7        0.06        0.00      0.62 o 
   8   6   7      107.06      108.69      0.99 o 
   9   6   7        0.08        0.01      0.66 o 
  10   6   7       78.22       79.09      0.88 o 
 -10   7   7        9.86        9.90      0.79 o 
  -9   7   7        1.23        1.87      0.72 o 
  -8   7   7      618.51      607.71      5.36 o 
  -7   7   7       81.16       82.54      0.81 o 
  -6   7   7      233.47      235.78      1.93 o 
  -5   7   7        6.35        5.30      0.53 o 
  -4   7   7       29.65       32.55      0.50 o 
  -3   7   7      169.59      168.50      0.81 o 
  -2   7   7       31.38       33.26      0.43 o 
  -1   7   7       12.33       13.02      0.40 o 
   0   7   7       39.87       40.35      0.41 o 
   1   7   7       21.01       21.74      0.41 o 
   2   7   7       31.28       30.07      0.43 o 
   3   7   7       21.48       25.18      0.44 o 
   4   7   7        4.43        4.35      0.50 o 
   5   7   7      322.17      326.29      1.71 o 
   6   7   7      136.22      143.86      1.56 o 
   7   7   7      415.95      425.86      2.96 o 
   8   7   7       11.31       12.64      0.71 o 
   9   7   7       64.39       64.15      0.88 o 
 -10   8   7        2.50        2.56      0.88 o 
  -9   8   7       65.01       68.36      1.05 o 
  -8   8   7       32.45       33.12      0.76 o 
  -7   8   7      481.92      488.84      3.00 o 
  -6   8   7        0.64        0.08      0.55 o 
  -5   8   7        2.84        2.98      0.54 o 
  -4   8   7       19.19       21.84      0.52 o 
  -3   8   7        7.96       10.87      0.48 o 
  -2   8   7        9.57        8.51      0.42 o 
  -1   8   7       44.21       44.45      0.54 o 
   0   8   7       30.14       29.35      0.51 o 
   1   8   7        0.15        0.25      0.43 o 
   2   8   7       64.97       66.42      0.80 o 
   3   8   7        0.20        0.58      0.48 o 
   4   8   7      120.39      120.01      1.27 o 
   5   8   7        0.22        0.94      0.55 o 
   6   8   7      235.69      240.83      1.45 o 
   7   8   7        1.16        1.32      0.66 o 
   8   8   7       94.29      100.01      0.99 o 
  -9   9   7        4.21        3.67      0.79 o 
  -8   9   7        0.49        0.60      0.68 o 
  -7   9   7       82.31       84.08      1.02 o 
  -6   9   7        0.59        0.24      0.66 o 
  -5   9   7        4.29        2.85      0.59 o 
  -4   9   7       14.61       14.32      0.55 o 
  -3   9   7      101.79      108.90      0.82 o 
  -2   9   7        6.94        4.87      0.47 o 
  -1   9   7      171.14      171.02      0.96 o 
   0   9   7       25.88       25.97      0.55 o 
   1   9   7        2.46        2.54      0.50 o 
   2   9   7        0.01        0.00      0.54 o 
   3   9   7      116.44      114.16      0.86 o 
   4   9   7       35.31       36.20      0.66 o 
   5   9   7        3.22        2.20      0.60 o 
   6   9   7        4.78        3.18      0.62 o 
   7   9   7        9.67        9.20      0.72 o 
  -7  10   7        2.00        1.00      0.72 o 
  -6  10   7        1.97        2.01      0.74 o 
  -5  10   7        0.07        0.00      0.72 o 
  -4  10   7        0.65        0.55      0.61 o 
  -3  10   7       23.84       23.89      0.63 o 
  -2  10   7       12.99       13.13      0.58 o 
  -1  10   7       14.87       14.73      0.55 o 
   0  10   7      107.18      107.66      1.18 o 
   1  10   7       63.24       65.79      0.73 o 
   2  10   7        0.05        0.30      0.65 o 
   3  10   7       88.92       91.20      0.98 o 
   4  10   7      165.78      165.14      1.35 o 
   5  10   7        0.35        0.74      0.67 o 
   6  10   7       86.88       91.32      1.06 o 
  -5  11   7       22.21       24.11      0.88 o 
  -4  11   7        6.40        6.17      0.76 o 
  -3  11   7      164.21      161.28      1.11 o 
  -2  11   7       56.06       55.32      0.86 o 
  -1  11   7        1.57        0.97      0.65 o 
   0  11   7        0.52        0.00      0.64 o 
   1  11   7       74.40       72.35      0.98 o 
   2  11   7       88.65       88.62      1.16 o 
   3  11   7        6.53        6.16      0.85 o 
   4  11   7       11.46       11.97      0.85 o 
  -2  12   7       65.52       66.85      1.21 o 
  -1  12   7       42.35       41.66      0.77 o 
   0  12   7        7.34        7.24      0.70 o 
   1  12   7       30.86       33.27      0.90 o 
 -12   0   8        0.40        0.00      0.98 o 
 -11   0   8       71.23       68.53      1.26 o 
 -10   0   8     1096.87     1109.34      9.72 o 
  -9   0   8       51.96       57.53      0.70 o 
  -8   0   8      971.22     1002.13      7.75 o 
  -7   0   8      558.84      553.91      4.29 o 
  -6   0   8      245.60      238.21      0.84 o 
  -5   0   8     1021.46     1022.27      6.77 o 
  -4   0   8      286.69      288.38      2.24 o 
  -3   0   8      201.28      214.29      1.64 o 
  -2   0   8      435.96      485.76      4.75 o 
  -1   0   8       36.36       50.93      0.72 o 
   0   0   8      277.06      289.68      1.43 o 
   1   0   8      884.90      824.34      3.18 o 
   2   0   8      270.93      261.25      1.21 o 
   3   0   8     1268.50     1250.40      6.39 o 
   4   0   8     1199.59     1211.08      7.16 o 
   5   0   8      183.54      179.04      1.39 o 
   6   0   8       85.00       85.00      1.03 o 
   7   0   8     1116.60     1125.59     12.11 o 
   8   0   8        0.01        2.36      0.78 o 
   9   0   8     1140.32     1133.46     11.66 o 
  10   0   8       24.51       25.38      0.86 o 
  11   0   8        0.62        0.26      0.98 o 
 -12   1   8       34.36       33.37      0.81 o 
 -11   1   8      245.50      251.68      1.97 o 
 -10   1   8        6.55        7.30      0.49 o 
  -9   1   8      366.69      384.31      2.22 o 
  -8   1   8        3.03        4.02      0.36 o 
  -7   1   8      636.27      590.79      2.40 o 
  -6   1   8        0.77        0.80      0.23 o 
  -5   1   8      669.63      647.01      3.01 o 
  -4   1   8       29.90       23.23      0.32 o 
  -3   1   8        0.87        2.39      0.27 o 
  -2   1   8       33.59       43.08      0.49 o 
  -1   1   8      225.03      199.90      1.48 o 
   0   1   8        1.42        0.55      0.22 o 
   1   1   8       17.20       12.25      0.29 o 
   2   1   8       16.56       17.40      0.26 o 
   3   1   8       42.72       44.11      0.42 o 
   4   1   8     1199.90     1201.20      4.55 o 
   5   1   8        2.07        1.37      0.35 o 
   6   1   8       47.66       44.96      0.51 o 
   7   1   8        3.50        4.71      0.44 o 
   8   1   8     1392.06     1404.10     12.27 o 
   9   1   8       44.38       43.39      0.62 o 
  10   1   8       81.74       86.59      1.10 o 
  11   1   8       40.07       39.29      0.91 o 
 -12   2   8      141.87      146.66      1.62 o 
 -11   2   8        0.08        0.00      0.61 o 
 -10   2   8        6.52        7.45      0.54 o 
  -9   2   8       19.20       18.39      0.54 o 
  -8   2   8       96.06       99.13      0.78 o 
  -7   2   8       93.44       93.72      0.63 o 
  -6   2   8        3.24        6.88      0.30 o 
  -5   2   8      250.52      253.59      1.00 o 
  -4   2   8      107.55       91.60      1.16 o 
  -3   2   8       31.51       36.11      0.40 o 
  -2   2   8      468.24      490.73      3.03 o 
  -1   2   8        0.95        0.40      0.21 o 
   0   2   8       87.17       84.79      0.57 o 
   1   2   8        0.68        0.35      0.23 o 
   2   2   8       35.02       40.03      0.33 o 
   3   2   8      129.32      122.11      0.84 o 
   4   2   8      119.31      125.91      0.85 o 
   5   2   8       48.50       44.25      0.55 o 
   6   2   8        0.02        0.05      0.42 o 
   7   2   8      128.74      138.19      1.11 o 
   8   2   8        8.67        9.10      0.54 o 
   9   2   8       49.90       49.46      0.66 o 
  10   2   8       53.63       55.58      0.72 o 
  11   2   8       40.82       41.82      0.84 o 
 -12   3   8        5.36        4.79      0.78 o 
 -11   3   8      128.07      123.96      0.97 o 
 -10   3   8        5.02        4.90      0.58 o 
  -9   3   8      129.63      123.83      0.96 o 
  -8   3   8       91.53       91.36      1.09 o 
  -7   3   8      147.56      149.82      0.98 o 
  -6   3   8      309.91      295.43      1.48 o 
  -5   3   8      144.67      127.49      0.72 o 
  -4   3   8       38.69       32.52      0.29 o 
  -3   3   8      130.42      136.63      0.63 o 
  -2   3   8      338.75      334.27      1.53 o 
  -1   3   8      775.35      728.08      3.09 o 
   0   3   8       32.84       37.86      0.34 o 
   1   3   8      177.65      165.62      0.95 o 
   2   3   8      917.08      858.76      4.96 o 
   3   3   8      360.00      356.90      1.44 o 
   4   3   8      240.06      204.95      0.94 o 
   5   3   8      240.21      232.57      1.14 o 
   6   3   8       35.82       40.40      0.47 o 
   7   3   8       14.35       14.55      0.53 o 
   8   3   8       17.15       14.77      0.60 o 
   9   3   8        2.30        2.10      0.64 o 
  10   3   8       73.38       75.16      0.85 o 
  11   3   8        7.23        7.98      0.75 o 
 -12   4   8      104.20      109.29      1.17 o 
 -11   4   8       48.83       45.99      0.81 o 
 -10   4   8      226.21      225.34      1.92 o 
  -9   4   8        0.68        0.51      0.58 o 
  -8   4   8        0.05        0.00      0.52 o 
  -7   4   8       16.50       15.12      0.47 o 
  -6   4   8      226.62      192.33      1.02 o 
  -5   4   8       37.85       36.71      0.36 o 
  -4   4   8      347.59      309.79      1.23 o 
  -3   4   8       36.96       38.34      0.39 o 
  -2   4   8       25.93       31.55      0.45 o 
  -1   4   8      427.69      428.60      1.78 o 
   0   4   8      187.18      199.79      1.19 o 
   1   4   8       22.65       17.76      0.25 o 
   2   4   8       15.13        8.93      0.28 o 
   3   4   8     1123.47     1038.64      3.96 o 
   4   4   8       80.62       66.60      0.55 o 
   5   4   8      263.41      248.41      1.29 o 
   6   4   8       10.55       10.25      0.44 o 
   7   4   8      131.94      129.19      1.29 o 
   8   4   8        7.15        7.04      0.57 o 
   9   4   8      277.86      279.43      3.00 o 
  10   4   8       13.03       14.03      0.71 o 
 -11   5   8        9.36        6.79      0.74 o 
 -10   5   8        2.41        2.66      0.74 o 
  -9   5   8        7.36        5.97      0.66 o 
  -8   5   8       16.55       17.76      0.64 o 
  -7   5   8       49.98       50.11      0.66 o 
  -6   5   8      149.71      135.84      0.97 o 
  -5   5   8       62.04       58.43      0.45 o 
  -4   5   8       30.64       22.58      0.35 o 
  -3   5   8       82.57       86.83      0.61 o 
  -2   5   8      490.24      489.46      2.08 o 
  -1   5   8      682.70      656.26      2.19 o 
   0   5   8      469.42      472.39      1.70 o 
   1   5   8      108.34      107.08      0.65 o 
   2   5   8       30.11       20.58      0.34 o 
   3   5   8       81.07       77.30      0.58 o 
   4   5   8      109.97       92.64      0.70 o 
   5   5   8        7.13        6.71      0.43 o 
   6   5   8       46.42       47.97      0.61 o 
   7   5   8        2.44        3.41      0.55 o 
   8   5   8      260.67      255.36      1.94 o 
   9   5   8       18.34       19.04      0.69 o 
  10   5   8       28.83       30.42      0.90 o 
 -11   6   8        2.42        2.14      0.79 o 
 -10   6   8        2.76        2.30      0.72 o 
  -9   6   8      101.16      101.72      1.06 o 
  -8   6   8       11.74        9.49      0.64 o 
  -7   6   8       70.84       72.81      0.80 o 
  -6   6   8       33.88       29.40      0.58 o 
  -5   6   8       27.23       27.77      0.53 o 
  -4   6   8        4.86        6.54      0.37 o 
  -3   6   8        1.47        1.23      0.32 o 
  -2   6   8       69.72       66.33      0.66 o 
  -1   6   8       27.31       24.36      0.41 o 
   0   6   8        0.00        0.38      0.35 o 
   1   6   8        2.44        2.31      0.32 o 
   2   6   8       83.62       74.74      0.63 o 
   3   6   8       66.80       56.83      0.70 o 
   4   6   8        3.83        2.40      0.45 o 
   5   6   8        7.59        8.97      0.51 o 
   6   6   8       99.43      106.93      0.85 o 
   7   6   8       73.01       72.12      0.84 o 
   8   6   8        8.08        8.60      0.70 o 
   9   6   8      106.54      106.17      0.99 o 
 -10   7   8       31.31       29.63      0.90 o 
  -9   7   8       22.31       22.32      0.81 o 
  -8   7   8       91.11       92.60      1.14 o 
  -7   7   8       39.45       38.49      0.77 o 
  -6   7   8      102.95      105.69      0.89 o 
  -5   7   8       95.11       93.07      0.82 o 
  -4   7   8        7.20        6.86      0.46 o 
  -3   7   8      124.86      124.74      0.67 o 
  -2   7   8       60.37       64.38      0.52 o 
  -1   7   8      131.34      136.44      1.19 o 
   0   7   8        0.02        0.58      0.38 o 
   1   7   8       84.05       84.34      0.63 o 
   2   7   8      157.40      156.82      1.43 o 
   3   7   8       23.99       23.59      0.48 o 
   4   7   8       36.68       36.92      0.61 o 
   5   7   8      156.02      155.82      1.31 o 
   6   7   8        0.52        0.93      0.58 o 
   7   7   8       59.04       61.71      0.79 o 
   8   7   8       39.46       43.34      0.82 o 
   9   7   8       27.81       29.07      0.82 o 
  -9   8   8      132.44      141.21      1.32 o 
  -8   8   8       79.39       88.02      1.35 o 
  -7   8   8      159.73      163.19      1.70 o 
  -6   8   8       73.62       74.41      0.81 o 
  -5   8   8        0.00        0.00      0.60 o 
  -4   8   8       21.90       20.40      0.58 o 
  -3   8   8      117.53      120.62      0.73 o 
  -2   8   8      182.61      194.96      1.73 o 
  -1   8   8      820.35      830.35      5.13 o 
   0   8   8      492.44      505.23      3.42 o 
   1   8   8      450.64      461.40      3.10 o 
   2   8   8      119.70      123.68      1.34 o 
   3   8   8       10.82       10.01      0.54 o 
   4   8   8        2.93        3.07      0.59 o 
   5   8   8       19.63       17.26      0.61 o 
   6   8   8       61.15       63.00      0.79 o 
   7   8   8        2.25        3.08      0.66 o 
   8   8   8        1.26        0.68      0.72 o 
  -8   9   8        0.17        0.36      0.76 o 
  -7   9   8        1.66        0.59      0.71 o 
  -6   9   8       41.97       41.32      0.76 o 
  -5   9   8      109.68      102.83      1.05 o 
  -4   9   8        2.04        1.80      0.57 o 
  -3   9   8        3.00        2.27      0.53 o 
  -2   9   8      232.34      244.34      2.03 o 
  -1   9   8      452.21      445.05      3.08 o 
   0   9   8      237.25      244.06      1.86 o 
   1   9   8       20.74       19.10      0.55 o 
   2   9   8      154.27      150.25      1.38 o 
   3   9   8       83.42       86.89      1.21 o 
   4   9   8      167.76      166.33      1.54 o 
   5   9   8        0.33        0.71      0.64 o 
   6   9   8        2.82        3.06      0.66 o 
   7   9   8        9.74       11.75      0.77 o 
  -7  10   8       27.27       25.28      0.90 o 
  -6  10   8        8.91        9.24      0.78 o 
  -5  10   8       12.33       12.84      0.77 o 
  -4  10   8        6.29        6.36      0.63 o 
  -3  10   8        7.78        7.40      0.59 o 
  -2  10   8       68.93       70.19      0.75 o 
  -1  10   8      229.04      228.79      1.37 o 
   0  10   8        1.26        1.45      0.54 o 
   1  10   8      172.71      180.96      1.46 o 
   2  10   8       25.37       22.41      0.76 o 
   3  10   8      103.68       96.89      1.07 o 
   4  10   8       50.41       56.06      1.03 o 
   5  10   8       80.88       83.42      1.19 o 
  -5  11   8        1.32        1.78      0.78 o 
  -4  11   8       52.88       52.57      0.81 o 
  -3  11   8        3.39        3.62      0.68 o 
  -2  11   8        9.32        8.59      0.64 o 
  -1  11   8        8.24        8.51      0.65 o 
   0  11   8        0.89        0.26      0.64 o 
   1  11   8      148.43      153.54      1.58 o 
   2  11   8      235.28      247.12      3.10 o 
   3  11   8      133.35      141.57      1.95 o 
 -12   1   9        0.34        0.63      0.77 o 
 -11   1   9        3.33        2.98      0.63 o 
 -10   1   9       29.33       30.48      0.58 o 
  -9   1   9        7.16        7.99      0.45 o 
  -8   1   9        6.17        6.75      0.39 o 
  -7   1   9       28.12       29.85      0.41 o 
  -6   1   9       96.42       97.62      0.69 o 
  -5   1   9       35.84       29.48      0.39 o 
  -4   1   9      145.69      133.94      0.71 o 
  -3   1   9      925.20      886.51      5.06 o 
  -2   1   9      148.32      131.90      1.10 o 
  -1   1   9      548.13      533.47      2.40 o 
   0   1   9       47.35       47.69      0.52 o 
   1   1   9      391.24      379.71      1.29 o 
   2   1   9       11.35       10.32      0.28 o 
   3   1   9      739.62      696.52      2.18 o 
   4   1   9       53.54       53.43      0.68 o 
   5   1   9       53.26       54.90      0.46 o 
   6   1   9        4.60        5.24      0.42 o 
   7   1   9        0.60        0.84      0.49 o 
   8   1   9       11.12       11.34      0.54 o 
   9   1   9        3.20        3.68      0.56 o 
  10   1   9        9.28        8.76      0.63 o 
  11   1   9       21.34       23.18      0.80 o 
 -12   2   9       77.20       76.53      1.02 o 
 -11   2   9        1.93        1.82      0.61 o 
 -10   2   9        0.48        0.51      0.57 o 
  -9   2   9       20.95       21.64      0.60 o 
  -8   2   9       63.86       57.70      0.55 o 
  -7   2   9       20.20       22.49      0.45 o 
  -6   2   9       21.17       24.27      0.42 o 
  -5   2   9      520.17      512.65      2.36 o 
  -4   2   9      571.18      543.43      2.58 o 
  -3   2   9      808.51      764.40      3.64 o 
  -2   2   9      611.31      580.25      3.00 o 
  -1   2   9       27.14       21.27      0.26 o 
   0   2   9      197.79      184.63      1.12 o 
   1   2   9      148.67      144.17      0.80 o 
   2   2   9     1254.60     1202.55      4.92 o 
   3   2   9       13.67       15.31      0.36 o 
   4   2   9      502.39      484.84      3.00 o 
   5   2   9       40.74       40.54      0.44 o 
   6   2   9       23.47       23.54      0.47 o 
   7   2   9       44.92       43.89      0.56 o 
   8   2   9       41.92       46.68      0.65 o 
   9   2   9        1.42        1.19      0.60 o 
  10   2   9       12.15       12.39      0.67 o 
 -12   3   9        8.75        8.84      0.79 o 
 -11   3   9        0.00        1.06      0.63 o 
 -10   3   9      493.01      504.45      3.82 o 
  -9   3   9       12.40       13.96      0.61 o 
  -8   3   9       58.78       65.62      0.71 o 
  -7   3   9       83.05       85.53      0.78 o 
  -6   3   9        2.77        2.85      0.44 o 
  -5   3   9        0.04        0.57      0.39 o 
  -4   3   9       58.76       53.05      0.42 o 
  -3   3   9     1331.69     1263.28      5.10 o 
  -2   3   9      283.36      264.56      1.49 o 
  -1   3   9      589.70      558.04      3.17 o 
   0   3   9        0.68        0.94      0.19 o 
   1   3   9     1206.10     1159.24      5.35 o 
   2   3   9       58.85       58.66      0.44 o 
   3   3   9      468.14      440.72      1.79 o 
   4   3   9        1.23        1.52      0.39 o 
   5   3   9       23.43       22.17      0.45 o 
   6   3   9       25.62       26.48      0.46 o 
   7   3   9       22.37       23.16      0.58 o 
   8   3   9       15.92       16.66      0.60 o 
   9   3   9       49.87       46.76      0.74 o 
  10   3   9       14.23       16.75      0.67 o 
 -11   4   9       68.64       69.22      0.88 o 
 -10   4   9        6.79        7.11      0.66 o 
  -9   4   9      167.14      167.46      1.38 o 
  -8   4   9        5.86        5.45      0.60 o 
  -7   4   9       17.12       16.78      0.57 o 
  -6   4   9       35.57       41.46      0.53 o 
  -5   4   9      142.01      139.09      0.86 o 
  -4   4   9       46.26       48.78      0.41 o 
  -3   4   9      724.12      696.46      3.24 o 
  -2   4   9        2.04        1.27      0.33 o 
  -1   4   9       29.98       35.46      0.60 o 
   0   4   9      533.04      505.18      2.78 o 
   1   4   9      656.93      659.06      2.51 o 
   2   4   9      290.96      264.30      1.28 o 
   3   4   9       12.03       10.59      0.41 o 
   4   4   9       14.80       12.41      0.45 o 
   5   4   9       13.85       14.48      0.48 o 
   6   4   9       42.77       41.80      0.56 o 
   7   4   9       43.82       42.67      0.62 o 
   8   4   9      145.94      149.57      1.08 o 
   9   4   9       64.72       68.76      0.80 o 
  10   4   9      345.46      347.78      2.00 o 
 -11   5   9       37.58       38.46      0.84 o 
 -10   5   9      459.09      464.27      4.25 o 
  -9   5   9       14.86       12.33      0.63 o 
  -8   5   9       12.63       11.91      0.63 o 
  -7   5   9       14.61       13.66      0.58 o 
  -6   5   9        7.74       10.86      0.57 o 
  -5   5   9       54.36       51.96      0.46 o 
  -4   5   9       10.83       10.06      0.36 o 
  -3   5   9      113.20      116.00      0.85 o 
  -2   5   9       48.85       52.90      0.42 o 
  -1   5   9      191.12      191.51      0.95 o 
   0   5   9       22.34       19.94      0.34 o 
   1   5   9      164.68      151.54      1.01 o 
   2   5   9       30.38       28.95      0.38 o 
   3   5   9        9.14        8.30      0.42 o 
   4   5   9        9.75        9.60      0.44 o 
   5   5   9        7.71        5.60      0.45 o 
   6   5   9       68.29       68.23      0.78 o 
   7   5   9       91.91       92.73      0.74 o 
   8   5   9        0.51        0.78      0.62 o 
   9   5   9       54.51       50.04      0.81 o 
 -10   6   9        0.96        0.41      0.72 o 
  -9   6   9       85.62       88.40      0.92 o 
  -8   6   9      127.15      128.95      1.38 o 
  -7   6   9      221.96      232.15      1.41 o 
  -6   6   9      197.01      198.95      1.64 o 
  -5   6   9       40.38       39.19      0.55 o 
  -4   6   9       12.85       10.32      0.40 o 
  -3   6   9      126.10      123.81      0.59 o 
  -2   6   9       70.17       64.67      0.51 o 
  -1   6   9       16.17       13.52      0.39 o 
   0   6   9       28.30       26.98      0.40 o 
   1   6   9      138.61      135.51      0.90 o 
   2   6   9       13.95       15.33      0.41 o 
   3   6   9       20.03       18.81      0.48 o 
   4   6   9       41.35       42.14      0.56 o 
   5   6   9        0.40        0.00      0.51 o 
   6   6   9      760.28      793.57      6.57 o 
   7   6   9       52.72       58.22      0.77 o 
   8   6   9       22.43       23.48      0.75 o 
   9   6   9       56.60       59.24      0.93 o 
 -10   7   9        5.55        5.91      0.80 o 
  -9   7   9      108.69      110.28      1.69 o 
  -8   7   9      658.74      680.51      7.06 o 
  -7   7   9      120.44      121.44      1.06 o 
  -6   7   9       74.93       83.19      1.39 o 
  -5   7   9       40.85       43.47      0.70 o 
  -4   7   9      147.96      147.93      1.17 o 
  -3   7   9        0.07        0.04      0.46 o 
  -2   7   9       32.56       33.73      0.54 o 
  -1   7   9      100.62      104.20      0.62 o 
   0   7   9      204.48      208.96      1.12 o 
   1   7   9        3.52        3.55      0.42 o 
   2   7   9       19.16       23.09      0.52 o 
   3   7   9       16.68       16.63      0.51 o 
   4   7   9       19.54       18.51      0.58 o 
   5   7   9       97.81      103.37      0.79 o 
   6   7   9        5.25        6.46      0.64 o 
   7   7   9      381.29      398.97      3.18 o 
   8   7   9        1.11        0.86      0.73 o 
  -9   8   9      239.85      250.14      2.12 o 
  -8   8   9       99.66      106.01      1.34 o 
  -7   8   9       99.95       98.27      1.42 o 
  -6   8   9       35.32       38.11      0.78 o 
  -5   8   9      175.18      179.34      1.45 o 
  -4   8   9       51.04       52.56      0.66 o 
  -3   8   9       33.45       33.74      0.59 o 
  -2   8   9       65.53       67.23      0.72 o 
  -1   8   9       71.91       75.31      0.70 o 
   0   8   9        6.49        8.50      0.50 o 
   1   8   9       87.51       92.01      0.66 o 
   2   8   9       29.96       30.94      0.61 o 
   3   8   9       24.97       26.49      0.67 o 
   4   8   9        1.76        1.45      0.62 o 
   5   8   9       27.97       30.73      0.69 o 
   6   8   9      230.72      241.19      1.78 o 
   7   8   9       51.50       57.81      0.84 o 
  -8   9   9       70.86       73.35      1.37 o 
  -7   9   9        0.45        1.35      0.78 o 
  -6   9   9       96.46       94.29      1.20 o 
  -5   9   9      125.79      135.33      1.30 o 
  -4   9   9      444.98      443.19      3.06 o 
  -3   9   9       52.95       57.75      0.74 o 
  -2   9   9        7.84        7.46      0.55 o 
  -1   9   9       26.16       26.22      0.55 o 
   0   9   9      296.06      302.59      2.51 o 
   1   9   9        9.84       10.77      0.59 o 
   2   9   9       33.28       34.95      0.70 o 
   3   9   9      122.34      116.54      1.56 o 
   4   9   9       37.21       38.39      0.79 o 
   5   9   9      121.28      122.12      1.41 o 
   6   9   9       42.66       39.65      0.84 o 
  -6  10   9        9.26        7.81      0.83 o 
  -5  10   9      348.03      356.41      1.61 o 
  -4  10   9        6.39        6.21      0.63 o 
  -3  10   9       92.64       94.78      1.34 o 
  -2  10   9       22.65       22.37      0.64 o 
  -1  10   9        7.03        8.32      0.58 o 
   0  10   9       53.01       54.82      0.67 o 
   1  10   9        4.08        3.53      0.61 o 
   2  10   9       26.16       26.10      0.77 o 
   3  10   9        0.55        1.61      0.72 o 
   4  10   9      254.81      254.84      2.23 o 
   5  10   9        0.10        0.88      0.79 o 
  -4  11   9        1.80        0.52      0.74 o 
  -3  11   9        0.98        0.32      0.68 o 
  -2  11   9        8.38        6.64      0.65 o 
  -1  11   9       67.95       68.00      0.83 o 
   0  11   9        6.57        7.69      0.67 o 
   1  11   9       16.84       17.97      0.79 o 
   2  11   9       66.65       70.47      1.12 o 
 -12   0  10      147.62      145.26      3.85 o 
 -11   0  10        9.02        9.73      0.98 o 
 -10   0  10     1459.87     1485.14     20.05 o 
  -9   0  10       57.32       58.15      1.02 o 
  -8   0  10       79.49       88.46      1.25 o 
  -7   0  10       50.76       53.31      0.72 o 
  -6   0  10      505.73      505.86      2.60 o 
  -5   0  10      268.36      249.35      2.58 o 
  -4   0  10       50.07       45.24      0.75 o 
  -3   0  10        6.16        3.61      0.38 o 
  -2   0  10       13.08       12.51      0.33 o 
  -1   0  10     1662.75     1625.19     19.23 o 
   0   0  10     1436.17     1430.12      8.79 o 
   1   0  10      325.33      327.04      1.92 o 
   2   0  10      275.67      260.99      1.63 o 
   3   0  10       47.59       56.83      0.78 o 
   4   0  10       57.34       60.28      1.02 o 
   5   0  10      158.80      162.34      1.47 o 
   6   0  10       69.95       72.58      0.80 o 
   7   0  10      301.37      298.26      3.42 o 
   8   0  10       12.08       13.68      0.81 o 
   9   0  10      342.73      345.51      5.04 o 
  10   0  10        0.03        0.00      0.88 o 
 -12   1  10        5.72        4.95      0.80 o 
 -11   1  10       66.48       66.41      0.85 o 
 -10   1  10       96.35       96.97      1.02 o 
  -9   1  10      606.50      616.21      4.20 o 
  -8   1  10      124.11      122.27      0.80 o 
  -7   1  10       72.88       70.61      0.53 o 
  -6   1  10      172.66      177.84      1.06 o 
  -5   1  10       25.79       14.29      0.37 o 
  -4   1  10      117.11      118.07      0.69 o 
  -3   1  10       90.52       82.72      0.67 o 
  -2   1  10      118.59      112.60      0.64 o 
  -1   1  10        0.63        1.57      0.24 o 
   0   1  10      783.43      774.75      3.44 o 
   1   1  10        1.16        2.11      0.31 o 
   2   1  10      273.14      277.91      1.82 o 
   3   1  10      144.57      140.52      0.77 o 
   4   1  10       39.28       46.58      0.50 o 
   5   1  10       51.32       53.77      0.50 o 
   6   1  10      235.88      240.42      1.81 o 
   7   1  10        2.24        2.97      0.52 o 
   8   1  10      604.84      610.65      6.22 o 
   9   1  10       64.46       63.73      0.97 o 
  10   1  10        4.73        3.32      0.63 o 
 -12   2  10       29.77       29.34      0.86 o 
 -11   2  10        5.61        6.00      0.61 o 
 -10   2  10      180.14      189.71      1.16 o 
  -9   2  10       18.87       20.48      0.60 o 
  -8   2  10       17.49       21.07      0.50 o 
  -7   2  10       10.83       10.68      0.48 o 
  -6   2  10      106.26      106.02      0.84 o 
  -5   2  10      103.76       86.71      0.69 o 
  -4   2  10       21.40       20.80      0.46 o 
  -3   2  10       42.20       38.41      0.47 o 
  -2   2  10        9.46       10.43      0.24 o 
  -1   2  10      133.22      134.41      0.70 o 
   0   2  10      333.74      322.08      2.02 o 
   1   2  10       28.33       21.63      0.37 o 
   2   2  10        4.36        4.19      0.33 o 
   3   2  10       71.36       58.11      0.52 o 
   4   2  10       44.12       43.34      0.46 o 
   5   2  10       46.10       48.01      0.59 o 
   6   2  10        0.13        0.00      0.49 o 
   7   2  10       80.39       87.35      1.04 o 
   8   2  10        9.79       11.47      0.65 o 
   9   2  10       95.58       99.86      1.08 o 
  10   2  10       31.60       31.48      0.85 o 
 -11   3  10      310.32      316.18      3.21 o 
 -10   3  10       11.09       12.96      0.64 o 
  -9   3  10        1.62        1.71      0.59 o 
  -8   3  10        2.26        2.11      0.58 o 
  -7   3  10      132.04      122.56      1.12 o 
  -6   3  10      121.13      128.41      0.70 o 
  -5   3  10       72.81       61.40      0.56 o 
  -4   3  10       35.28       37.92      0.52 o 
  -3   3  10        1.21        1.09      0.35 o 
  -2   3  10        6.35        5.83      0.29 o 
  -1   3  10       26.48       21.60      0.31 o 
   0   3  10        0.18        0.49      0.33 o 
   1   3  10      191.84      178.39      0.93 o 
   2   3  10       61.62       51.63      0.51 o 
   3   3  10        5.91        5.26      0.38 o 
   4   3  10       52.62       46.14      0.54 o 
   5   3  10       66.48       69.72      0.61 o 
   6   3  10       48.31       51.60      0.56 o 
   7   3  10       25.58       25.30      0.63 o 
   8   3  10       75.36       78.26      1.07 o 
   9   3  10        0.04        0.00      0.64 o 
  10   3  10        9.68       12.31      0.68 o 
 -11   4  10        9.49       10.93      0.75 o 
 -10   4  10       33.56       32.11      0.71 o 
  -9   4  10        3.53        4.27      0.62 o 
  -8   4  10       11.39       12.24      0.63 o 
  -7   4  10       13.95       15.55      0.59 o 
  -6   4  10       18.96       20.97      0.52 o 
  -5   4  10      104.32       91.85      0.57 o 
  -4   4  10        1.37        1.41      0.43 o 
  -3   4  10       11.06        6.22      0.38 o 
  -2   4  10       94.61       96.62      0.71 o 
  -1   4  10       65.56       78.76      0.65 o 
   0   4  10       95.90       98.96      0.60 o 
   1   4  10       24.83       16.37      0.38 o 
   2   4  10        3.34        2.97      0.36 o 
   3   4  10       88.96       79.02      0.68 o 
   4   4  10        4.46        4.42      0.45 o 
   5   4  10       62.20       59.88      0.64 o 
   6   4  10       14.06       13.87      0.51 o 
   7   4  10       36.38       34.92      0.68 o 
   8   4  10        1.32        0.83      0.62 o 
   9   4  10        0.03        0.69      0.68 o 
 -11   5  10      121.63      127.13      1.10 o 
 -10   5  10       12.23       14.09      0.72 o 
  -9   5  10       59.37       60.84      0.77 o 
  -8   5  10       42.53       42.77      0.68 o 
  -7   5  10        8.48        7.37      0.57 o 
  -6   5  10        2.31        1.63      0.58 o 
  -5   5  10       18.37       16.79      0.44 o 
  -4   5  10        1.88        1.52      0.41 o 
  -3   5  10        0.08        0.42      0.34 o 
  -2   5  10       70.72       77.12      0.49 o 
  -1   5  10        0.25        1.33      0.37 o 
   0   5  10       21.94       27.08      0.41 o 
   1   5  10       21.99       17.08      0.37 o 
   2   5  10       87.91       77.74      0.55 o 
   3   5  10       22.92       18.47      0.49 o 
   4   5  10       12.35       14.05      0.48 o 
   5   5  10        1.04        1.13      0.50 o 
   6   5  10       56.05       52.93      0.67 o 
   7   5  10        0.19        0.00      0.60 o 
   8   5  10       53.42       54.46      0.83 o 
   9   5  10        9.25        9.82      0.76 o 
 -10   6  10       34.56       34.24      0.83 o 
  -9   6  10       10.17        9.99      0.70 o 
  -8   6  10        6.16        5.70      0.61 o 
  -7   6  10        0.01        0.00      0.61 o 
  -6   6  10        8.45       11.30      0.61 o 
  -5   6  10       41.69       39.96      0.63 o 
  -4   6  10        0.77        0.64      0.42 o 
  -3   6  10        0.04        0.00      0.41 o 
  -2   6  10        3.96        4.25      0.40 o 
  -1   6  10       35.51       36.59      0.45 o 
   0   6  10        7.82        9.29      0.38 o 
   1   6  10        8.25        7.05      0.42 o 
   2   6  10       24.33       27.45      0.49 o 
   3   6  10        1.18        0.64      0.47 o 
   4   6  10       18.26       15.57      0.51 o 
   5   6  10       74.98       72.57      0.75 o 
   6   6  10        5.06        6.13      0.66 o 
   7   6  10      228.04      243.34      1.50 o 
   8   6  10        6.80        7.19      0.75 o 
  -9   7  10      258.93      274.94      2.28 o 
  -8   7  10      313.47      322.86      2.75 o 
  -7   7  10      200.84      207.54      1.61 o 
  -6   7  10       19.39       17.63      0.67 o 
  -5   7  10       16.09       17.89      0.68 o 
  -4   7  10       16.19       17.95      0.54 o 
  -3   7  10       87.37       88.42      0.86 o 
  -2   7  10       29.80       30.45      0.51 o 
  -1   7  10      137.90      145.75      1.22 o 
   0   7  10      241.18      247.29      1.83 o 
   1   7  10        6.72        7.97      0.47 o 
   2   7  10      232.01      247.08      1.77 o 
   3   7  10       25.85       26.77      0.57 o 
   4   7  10       38.65       40.97      0.69 o 
   5   7  10       18.80       18.78      0.68 o 
   6   7  10       61.83       66.47      0.83 o 
   7   7  10        0.18        1.03      0.68 o 
   8   7  10      201.17      207.68      1.95 o 
  -8   8  10      104.09      106.17      1.50 o 
  -7   8  10       46.58       46.14      0.99 o 
  -6   8  10       36.09       29.75      0.79 o 
  -5   8  10       15.16       13.35      0.72 o 
  -4   8  10       18.94       17.07      0.62 o 
  -3   8  10       65.76       66.64      1.00 o 
  -2   8  10      123.74      121.26      0.75 o 
  -1   8  10      620.53      623.16      4.15 o 
   0   8  10      177.86      176.10      1.26 o 
   1   8  10      111.42      121.29      1.03 o 
   2   8  10        0.06        0.34      0.55 o 
   3   8  10       17.69       16.59      0.69 o 
   4   8  10       11.72       12.24      0.67 o 
   5   8  10        3.31        3.95      0.73 o 
   6   8  10        3.78        4.67      0.77 o 
   7   8  10      109.11      114.71      1.21 o 
  -7   9  10      309.68      323.56      2.72 o 
  -6   9  10       29.22       32.37      0.84 o 
  -5   9  10      187.20      192.31      1.31 o 
  -4   9  10        3.19        4.45      0.72 o 
  -3   9  10       12.35       12.02      0.62 o 
  -2   9  10      314.50      316.18      2.70 o 
  -1   9  10      185.07      189.85      1.73 o 
   0   9  10      816.61      825.17      7.92 o 
   1   9  10       34.05       38.47      0.66 o 
   2   9  10       83.33       89.39      0.92 o 
   3   9  10       96.62      101.55      0.96 o 
   4   9  10        0.34        0.47      0.75 o 
   5   9  10       59.18       62.70      1.14 o 
  -6  10  10        9.98        7.18      0.91 o 
  -5  10  10       47.94       48.20      0.90 o 
  -4  10  10      175.65      169.77      2.02 o 
  -3  10  10        3.52        4.08      0.66 o 
  -2  10  10        0.57        0.49      0.56 o 
  -1  10  10      384.26      401.89      2.97 o 
   0  10  10       62.18       65.82      0.72 o 
   1  10  10        2.26        2.47      0.61 o 
   2  10  10        0.90        0.06      0.69 o 
   3  10  10      339.54      355.59      3.68 o 
   4  10  10        0.23        1.70      0.78 o 
  -3  11  10       10.48       10.06      0.75 o 
  -2  11  10        0.58        0.61      0.64 o 
  -1  11  10        0.23        0.30      0.68 o 
   0  11  10       24.01       22.90      0.76 o 
   1  11  10        4.30        4.84      0.77 o 
 -11   1  11        0.36        0.27      0.67 o 
 -10   1  11        5.83        5.82      0.60 o 
  -9   1  11       34.73       34.49      0.58 o 
  -8   1  11        0.40        1.04      0.46 o 
  -7   1  11       15.45       17.20      0.44 o 
  -6   1  11       48.71       48.16      0.53 o 
  -5   1  11      465.50      451.38      3.00 o 
  -4   1  11      412.95      390.92      2.26 o 
  -3   1  11      393.32      380.55      1.74 o 
  -2   1  11      285.42      276.56      2.23 o 
  -1   1  11        8.78        9.06      0.31 o 
   0   1  11       32.94       33.23      0.40 o 
   1   1  11      278.96      251.63      1.23 o 
   2   1  11       95.80       91.86      0.55 o 
   3   1  11       61.55       54.36      0.48 o 
   4   1  11        0.84        0.96      0.39 o 
   5   1  11       26.50       28.05      0.48 o 
   6   1  11       14.22       15.77      0.52 o 
   7   1  11       77.83       76.44      0.67 o 
   8   1  11        5.78        6.54      0.58 o 
   9   1  11       13.20       12.92      0.67 o 
  10   1  11        1.82        1.06      0.67 o 
 -11   2  11       84.61       84.04      1.01 o 
 -10   2  11       86.59       89.32      1.11 o 
  -9   2  11      162.41      156.48      1.40 o 
  -8   2  11        9.91        9.83      0.53 o 
  -7   2  11        1.33        1.62      0.45 o 
  -6   2  11       80.46       75.60      0.74 o 
  -5   2  11      162.81      146.62      1.15 o 
  -4   2  11      555.99      509.62      2.66 o 
  -3   2  11      245.37      221.47      1.33 o 
  -2   2  11      599.74      559.73      3.51 o 
  -1   2  11       30.80       27.02      0.35 o 
   0   2  11       70.86       63.68      0.53 o 
   1   2  11       24.18       22.47      0.40 o 
   2   2  11      355.30      313.60      1.76 o 
   3   2  11       16.96       14.72      0.41 o 
   4   2  11        2.92        2.94      0.41 o 
   5   2  11        5.59        6.06      0.51 o 
   6   2  11        3.59        5.76      0.54 o 
   7   2  11       99.49      100.90      1.02 o 
   8   2  11       25.96       26.50      0.75 o 
   9   2  11        6.60        6.28      0.67 o 
 -11   3  11        5.87        9.07      0.70 o 
 -10   3  11      128.64      124.43      1.06 o 
  -9   3  11       50.86       47.39      0.72 o 
  -8   3  11        9.35        7.09      0.61 o 
  -7   3  11        0.00        0.00      0.58 o 
  -6   3  11       10.23       10.61      0.48 o 
  -5   3  11      237.55      232.97      1.50 o 
  -4   3  11      446.42      413.76      3.13 o 
  -3   3  11      357.21      333.73      1.34 o 
  -2   3  11      316.20      297.95      1.70 o 
  -1   3  11       79.34       77.55      0.61 o 
   0   3  11      143.70      136.93      1.27 o 
   1   3  11      694.28      633.00      3.24 o 
   2   3  11       51.61       47.08      0.50 o 
   3   3  11       18.29       15.11      0.47 o 
   4   3  11       10.52       11.27      0.51 o 
   5   3  11       12.02       14.62      0.52 o 
   6   3  11        0.55        0.83      0.50 o 
   7   3  11       32.59       30.51      0.68 o 
   8   3  11       26.42       26.52      0.74 o 
   9   3  11       79.10       82.87      0.88 o 
 -11   4  11      482.75      491.25      4.47 o 
 -10   4  11       19.54       22.36      0.69 o 
  -9   4  11      261.13      271.45      2.44 o 
  -8   4  11        2.60        1.39      0.61 o 
  -7   4  11        7.62        8.02      0.58 o 
  -6   4  11       90.85       94.60      0.67 o 
  -5   4  11        0.10        0.81      0.42 o 
  -4   4  11       15.58       20.27      0.49 o 
  -3   4  11       12.39       15.91      0.45 o 
  -2   4  11      498.16      477.49      2.38 o 
  -1   4  11        9.94        9.88      0.39 o 
   0   4  11        0.01        0.08      0.42 o 
   1   4  11       16.91       19.41      0.45 o 
   2   4  11      109.60      102.71      0.85 o 
   3   4  11       22.96       24.40      0.55 o 
   4   4  11       11.89       12.72      0.53 o 
   5   4  11        0.44        0.93      0.52 o 
   6   4  11        6.16        4.92      0.52 o 
   7   4  11        6.19        4.91      0.61 o 
   8   4  11       68.79       69.54      0.84 o 
   9   4  11       10.50       11.27      0.72 o 
 -10   5  11       56.92       57.71      0.83 o 
  -9   5  11        9.17       10.14      0.68 o 
  -8   5  11       83.53       83.90      0.80 o 
  -7   5  11        4.83        4.82      0.58 o 
  -6   5  11        4.17        4.42      0.62 o 
  -5   5  11        4.76        4.42      0.47 o 
  -4   5  11       36.68       35.39      0.51 o 
  -3   5  11       31.46       34.29      0.50 o 
  -2   5  11       58.89       60.44      0.53 o 
  -1   5  11        1.45        1.04      0.40 o 
   0   5  11       75.02       69.62      0.54 o 
   1   5  11      132.92      130.37      0.72 o 
   2   5  11        0.14        0.42      0.42 o 
   3   5  11        0.02        0.00      0.48 o 
   4   5  11       15.82       15.91      0.56 o 
   5   5  11      133.15      130.07      0.93 o 
   6   5  11       25.72       24.54      0.63 o 
   7   5  11       72.79       72.44      0.93 o 
   8   5  11      106.23      112.85      1.05 o 
 -10   6  11        0.23        0.00      0.74 o 
  -9   6  11        0.28        0.29      0.67 o 
  -8   6  11      180.36      179.69      1.07 o 
  -7   6  11      191.39      190.32      2.26 o 
  -6   6  11       12.48       12.68      0.64 o 
  -5   6  11        7.65        6.30      0.50 o 
  -4   6  11       72.25       73.37      0.68 o 
  -3   6  11       44.87       38.21      0.56 o 
  -2   6  11      370.60      381.86      3.04 o 
  -1   6  11        7.50        8.82      0.44 o 
   0   6  11      119.52      116.84      0.79 o 
   1   6  11       61.74       60.39      0.59 o 
   2   6  11        5.29        6.91      0.54 o 
   3   6  11        5.14        4.25      0.57 o 
   4   6  11        7.70        7.80      0.55 o 
   5   6  11        9.85       11.20      0.65 o 
   6   6  11      116.62      119.90      1.01 o 
   7   6  11        2.90        3.72      0.69 o 
   8   6  11        2.56        2.13      0.77 o 
  -9   7  11       41.14       44.33      0.90 o 
  -8   7  11      186.40      190.52      1.54 o 
  -7   7  11      126.38      132.47      1.32 o 
  -6   7  11        0.13        0.00      0.69 o 
  -5   7  11       18.84       19.51      0.72 o 
  -4   7  11        3.90        3.36      0.54 o 
  -3   7  11       28.20       31.88      0.62 o 
  -2   7  11      185.45      190.26      1.39 o 
  -1   7  11        3.88        3.08      0.45 o 
   0   7  11        4.85        4.91      0.49 o 
   1   7  11        7.15        8.94      0.54 o 
   2   7  11        8.71        9.30      0.58 o 
   3   7  11        5.08        4.83      0.59 o 
   4   7  11        1.30        0.36      0.71 o 
   5   7  11      206.66      203.18      1.31 o 
   6   7  11        0.09        0.79      0.67 o 
   7   7  11      310.86      316.73      2.27 o 
  -8   8  11       94.45       95.86      1.24 o 
  -7   8  11        0.49        0.00      0.80 o 
  -6   8  11        0.08        0.00      0.72 o 
  -5   8  11      106.31      102.22      1.41 o 
  -4   8  11       39.02       41.57      0.81 o 
  -3   8  11        0.59        0.34      0.59 o 
  -2   8  11       16.51       16.03      0.59 o 
  -1   8  11      213.05      206.67      1.32 o 
   0   8  11        0.00        0.00      0.54 o 
   1   8  11       59.16       58.44      0.83 o 
   2   8  11        2.17        1.83      0.60 o 
   3   8  11        8.49        7.22      0.72 o 
   4   8  11       43.79       43.37      0.77 o 
   5   8  11        1.62        1.42      0.74 o 
   6   8  11       15.49       15.09      0.82 o 
  -7   9  11        0.91        1.48      0.77 o 
  -6   9  11      267.65      275.94      2.60 o 
  -5   9  11        5.48        4.51      0.77 o 
  -4   9  11      103.95      102.43      1.06 o 
  -3   9  11        8.66        7.96      0.66 o 
  -2   9  11       51.76       53.31      0.73 o 
  -1   9  11       49.98       52.96      0.70 o 
   0   9  11       22.41       22.66      0.63 o 
   1   9  11        2.15        1.56      0.62 o 
   2   9  11        8.70        8.08      0.76 o 
   3   9  11      169.06      176.03      1.36 o 
   4   9  11        0.22        0.00      0.72 o 
   5   9  11       38.36       39.89      0.91 o 
  -5  10  11      135.75      134.78      1.54 o 
  -4  10  11       67.81       74.36      1.12 o 
  -3  10  11       15.26       16.74      0.75 o 
  -2  10  11       39.71       41.99      0.77 o 
  -1  10  11       24.56       24.33      0.70 o 
   0  10  11       33.81       35.24      0.74 o 
   1  10  11        2.94        1.76      0.71 o 
   2  10  11       25.44       25.57      0.86 o 
   3  10  11        7.58        9.02      0.82 o 
 -11   0  12       29.36       30.50      1.30 o 
 -10   0  12       50.00       49.04      1.72 o 
  -9   0  12      526.39      537.24      4.39 o 
  -8   0  12       84.35       81.92      1.04 o 
  -7   0  12       17.65       21.03      0.67 o 
  -6   0  12      181.02      162.41      2.33 o 
  -5   0  12      304.68      301.22      2.28 o 
  -4   0  12       59.59       52.79      0.83 o 
  -3   0  12      223.93      222.08      2.29 o 
  -2   0  12      148.06      145.62      1.71 o 
  -1   0  12      328.69      336.87      3.83 o 
   0   0  12        1.83        2.84      0.57 o 
   1   0  12       31.77       33.72      0.63 o 
   2   0  12      153.14      153.76      1.00 o 
   3   0  12       79.64       78.42      0.69 o 
   4   0  12        0.27        0.40      0.53 o 
   5   0  12      231.24      238.43      2.20 o 
   6   0  12       27.47       32.00      0.79 o 
   7   0  12        2.94        2.52      0.72 o 
   8   0  12       19.73       18.05      0.90 o 
   9   0  12       11.80       11.86      1.07 o 
 -11   1  12       65.17       67.84      1.17 o 
 -10   1  12       79.16       78.27      1.00 o 
  -9   1  12      322.23      333.96      2.15 o 
  -8   1  12        4.32        4.63      0.50 o 
  -7   1  12       19.38       18.45      0.48 o 
  -6   1  12        5.30        6.16      0.49 o 
  -5   1  12       11.69       11.63      0.43 o 
  -4   1  12      165.94      154.01      1.07 o 
  -3   1  12        7.13        8.16      0.47 o 
  -2   1  12       15.75       21.97      0.54 o 
  -1   1  12      149.98      154.52      0.85 o 
   0   1  12      113.56      120.56      0.88 o 
   1   1  12      137.91      136.86      1.19 o 
   2   1  12      240.67      233.59      1.34 o 
   3   1  12        0.10        0.06      0.39 o 
   4   1  12        2.70        3.41      0.42 o 
   5   1  12       42.89       43.14      0.61 o 
   6   1  12      200.02      195.12      1.04 o 
   7   1  12        3.37        2.88      0.54 o 
   8   1  12        0.52        0.19      0.57 o 
   9   1  12        0.02        0.00      0.66 o 
 -11   2  12        4.12        3.98      0.68 o 
 -10   2  12        9.91        9.96      0.66 o 
  -9   2  12       26.03       28.84      0.69 o 
  -8   2  12        4.46        3.67      0.53 o 
  -7   2  12        9.12        8.81      0.47 o 
  -6   2  12        2.60        1.60      0.49 o 
  -5   2  12       38.94       40.43      0.53 o 
  -4   2  12       79.79       74.09      0.65 o 
  -3   2  12        2.14        3.07      0.47 o 
  -2   2  12       30.09       29.48      0.47 o 
  -1   2  12       15.50       17.40      0.50 o 
   0   2  12       80.23       81.21      0.80 o 
   1   2  12       12.91       11.73      0.41 o 
   2   2  12       45.09       43.26      0.46 o 
   3   2  12        9.33       10.11      0.42 o 
   4   2  12       19.72       20.43      0.52 o 
   5   2  12        4.42        3.84      0.52 o 
   6   2  12       10.69       11.39      0.58 o 
   7   2  12       43.45       47.12      0.67 o 
   8   2  12        0.21        0.41      0.69 o 
   9   2  12        1.07        1.15      0.70 o 
 -11   3  12        2.38        1.76      0.68 o 
 -10   3  12       26.47       25.52      0.71 o 
  -9   3  12       20.79       22.48      0.69 o 
  -8   3  12       75.44       73.22      0.87 o 
  -7   3  12       96.23       93.40      0.84 o 
  -6   3  12       15.68       15.24      0.59 o 
  -5   3  12       34.98       33.33      0.52 o 
  -4   3  12      571.04      567.51      4.20 o 
  -3   3  12      129.35      128.53      1.14 o 
  -2   3  12       76.11       70.81      0.57 o 
  -1   3  12        5.89        5.99      0.41 o 
   0   3  12        4.71        5.30      0.38 o 
   1   3  12      107.08      107.13      0.67 o 
   2   3  12      176.02      173.73      1.46 o 
   3   3  12       54.57       54.69      0.68 o 
   4   3  12       27.24       30.99      0.59 o 
   5   3  12        2.81        2.96      0.50 o 
   6   3  12        1.00        0.20      0.53 o 
   7   3  12        4.86        4.74      0.65 o 
   8   3  12        3.59        2.79      0.66 o 
   9   3  12        9.59        9.27      0.70 o 
 -10   4  12       31.01       33.66      0.73 o 
  -9   4  12       30.25       29.40      0.74 o 
  -8   4  12       17.74       19.21      0.70 o 
  -7   4  12       17.76       16.96      0.65 o 
  -6   4  12       26.76       27.04      0.59 o 
  -5   4  12       13.19       13.58      0.54 o 
  -4   4  12        3.18        2.03      0.50 o 
  -3   4  12       28.04       29.98      0.53 o 
  -2   4  12       55.70       52.14      0.55 o 
  -1   4  12       17.65       18.59      0.52 o 
   0   4  12       41.50       38.94      0.51 o 
   1   4  12        9.44       10.25      0.45 o 
   2   4  12        5.07        5.44      0.49 o 
   3   4  12        2.41        2.21      0.55 o 
   4   4  12        0.02        0.25      0.52 o 
   5   4  12        0.33        0.31      0.52 o 
   6   4  12        4.80        4.35      0.57 o 
   7   4  12       84.70       82.80      1.10 o 
   8   4  12        3.54        4.22      0.68 o 
 -10   5  12        1.21        1.17      0.70 o 
  -9   5  12       28.03       29.76      0.74 o 
  -8   5  12        0.38        0.00      0.62 o 
  -7   5  12       15.55       19.15      0.65 o 
  -6   5  12       37.28       41.39      0.82 o 
  -5   5  12        0.76        0.35      0.51 o 
  -4   5  12       84.25       80.55      0.76 o 
  -3   5  12        0.96        0.75      0.52 o 
  -2   5  12        1.34        1.86      0.48 o 
  -1   5  12       10.34       13.35      0.50 o 
   0   5  12       47.90       49.10      0.54 o 
   1   5  12       33.40       36.18      0.58 o 
   2   5  12       76.66       74.95      0.91 o 
   3   5  12        1.30        1.41      0.50 o 
   4   5  12      138.40      132.20      1.09 o 
   5   5  12        1.79        2.25      0.58 o 
   6   5  12       17.89       16.53      0.65 o 
   7   5  12        3.03        3.12      0.67 o 
   8   5  12       23.41       23.16      0.82 o 
  -9   6  12        3.63        3.80      0.69 o 
  -8   6  12        2.74        1.78      0.64 o 
  -7   6  12       19.02       17.90      0.68 o 
  -6   6  12        0.36        0.00      0.69 o 
  -5   6  12       14.27       13.29      0.66 o 
  -4   6  12       14.95       15.98      0.61 o 
  -3   6  12       37.79       35.10      0.64 o 
  -2   6  12        9.58        9.38      0.53 o 
  -1   6  12       11.03       10.11      0.50 o 
   0   6  12        0.70        0.98      0.46 o 
   1   6  12        3.61        3.74      0.51 o 
   2   6  12       32.74       35.80      0.63 o 
   3   6  12       28.51       30.67      0.66 o 
   4   6  12       94.02       95.37      1.05 o 
   5   6  12       25.68       26.68      0.69 o 
   6   6  12        1.40        0.75      0.66 o 
   7   6  12        1.97        1.28      0.70 o 
  -8   7  12       12.89       11.67      0.75 o 
  -7   7  12      120.30      123.46      1.73 o 
  -6   7  12        0.10        0.00      0.79 o 
  -5   7  12       46.13       47.46      0.94 o 
  -4   7  12       39.69       38.88      0.69 o 
  -3   7  12       13.15       11.41      0.62 o 
  -2   7  12        2.20        2.68      0.56 o 
  -1   7  12       11.91       11.85      0.55 o 
   0   7  12       74.75       79.45      0.81 o 
   1   7  12        0.73        0.39      0.56 o 
   2   7  12       14.46       12.71      0.63 o 
   3   7  12       14.13       13.99      0.64 o 
   4   7  12       54.17       54.66      0.86 o 
   5   7  12       14.08       14.68      0.76 o 
   6   7  12       14.17       15.31      0.79 o 
  -7   8  12       56.91       61.49      1.08 o 
  -6   8  12       31.32       32.36      0.90 o 
  -5   8  12       19.25       19.52      0.88 o 
  -4   8  12       12.38       15.83      0.81 o 
  -3   8  12        4.75        2.37      0.66 o 
  -2   8  12       11.20        9.82      0.66 o 
  -1   8  12       99.37       99.43      0.90 o 
   0   8  12        0.21        0.01      0.58 o 
   1   8  12      146.65      144.30      0.96 o 
   2   8  12       10.01       11.04      0.67 o 
   3   8  12      127.40      121.34      1.33 o 
   4   8  12       61.56       62.91      1.03 o 
   5   8  12       58.44       59.63      0.97 o 
  -6   9  12       11.52       12.59      0.91 o 
  -5   9  12        0.00        0.00      0.83 o 
  -4   9  12       19.89       19.46      0.83 o 
  -3   9  12        1.37        0.32      0.70 o 
  -2   9  12       25.37       25.51      0.72 o 
  -1   9  12       13.15       13.05      0.70 o 
   0   9  12       85.39       87.47      1.08 o 
   1   9  12        2.38        2.01      0.64 o 
   2   9  12        7.24        7.75      0.82 o 
   3   9  12        3.69        5.05      0.81 o 
   4   9  12       22.62       20.84      0.89 o 
  -3  10  12        6.29        6.87      0.79 o 
  -2  10  12       40.60       41.07      0.84 o 
  -1  10  12        2.27        2.84      0.76 o 
   0  10  12        0.36        0.31      0.74 o 
   1  10  12       13.53       13.83      0.80 o 
 -11   1  13        0.04        0.45      0.85 o 
 -10   1  13       10.86        9.58      0.75 o 
  -9   1  13       61.23       59.77      0.73 o 
  -8   1  13       38.36       38.75      0.67 o 
  -7   1  13       61.76       63.73      0.92 o 
  -6   1  13       88.14       87.37      0.86 o 
  -5   1  13       20.91       22.36      0.48 o 
  -4   1  13        1.65        1.89      0.44 o 
  -3   1  13        8.62       11.61      0.53 o 
  -2   1  13       44.67       47.64      0.66 o 
  -1   1  13       92.00       91.46      0.73 o 
   0   1  13       13.01       13.37      0.49 o 
   1   1  13      145.15      156.16      1.25 o 
   2   1  13       25.52       28.73      0.48 o 
   3   1  13       22.15       21.37      0.49 o 
   4   1  13       22.69       23.13      0.50 o 
   5   1  13      115.44      115.62      0.87 o 
   6   1  13        8.10        8.59      0.58 o 
   7   1  13      118.78      117.22      0.87 o 
   8   1  13        0.77        0.78      0.57 o 
 -10   2  13       95.43       93.59      0.91 o 
  -9   2  13       46.76       48.97      0.80 o 
  -8   2  13      133.69      134.92      1.24 o 
  -7   2  13      133.18      133.72      1.31 o 
  -6   2  13        1.21        1.09      0.53 o 
  -5   2  13       19.10       18.35      0.51 o 
  -4   2  13       65.72       70.25      0.64 o 
  -3   2  13        3.50        3.53      0.47 o 
  -2   2  13        0.24        0.46      0.50 o 
  -1   2  13        6.80        5.15      0.49 o 
   0   2  13        8.89       12.78      0.50 o 
   1   2  13        6.04        4.99      0.50 o 
   2   2  13      188.66      185.48      1.43 o 
   3   2  13       13.81       14.90      0.51 o 
   4   2  13        1.61        1.44      0.51 o 
   5   2  13       24.49       24.49      0.57 o 
   6   2  13      405.54      398.08      3.60 o 
   7   2  13        0.03        0.29      0.59 o 
   8   2  13       50.96       48.86      0.81 o 
 -10   3  13       59.89       58.53      0.85 o 
  -9   3  13       27.17       22.19      0.77 o 
  -8   3  13        0.01        0.00      0.65 o 
  -7   3  13        3.69        3.12      0.64 o 
  -6   3  13        0.51        0.85      0.55 o 
  -5   3  13      494.41      512.80      3.88 o 
  -4   3  13       57.54       62.42      1.01 o 
  -3   3  13      225.95      232.84      1.51 o 
  -2   3  13      108.12      106.41      0.74 o 
  -1   3  13       62.99       58.72      0.62 o 
   0   3  13        1.47        0.85      0.55 o 
   1   3  13      201.11      202.07      2.07 o 
   2   3  13       42.39       41.62      0.56 o 
   3   3  13      283.11      283.42      1.72 o 
   4   3  13        0.68        0.48      0.56 o 
   5   3  13        5.02        5.21      0.53 o 
   6   3  13        0.99        0.96      0.55 o 
   7   3  13        6.47        5.68      0.65 o 
   8   3  13        4.84        4.82      0.68 o 
 -10   4  13       10.55       12.75      0.76 o 
  -9   4  13       26.89       25.00      0.80 o 
  -8   4  13        2.74        1.48      0.71 o 
  -7   4  13       18.36       16.24      0.73 o 
  -6   4  13      159.91      163.48      1.15 o 
  -5   4  13      127.84      137.96      1.19 o 
  -4   4  13       99.66       99.85      0.90 o 
  -3   4  13       42.06       43.43      0.63 o 
  -2   4  13       18.66       19.18      0.58 o 
  -1   4  13       60.79       64.91      0.65 o 
   0   4  13      200.91      202.69      1.42 o 
   1   4  13       25.20       26.03      0.61 o 
   2   4  13       52.85       55.91      0.63 o 
   3   4  13       84.28       86.93      0.82 o 
   4   4  13      329.33      350.24      2.89 o 
   5   4  13       11.64       10.65      0.60 o 
   6   4  13        0.10        0.16      0.58 o 
   7   4  13        0.01        0.15      0.64 o 
  -9   5  13       23.25       26.26      0.81 o 
  -8   5  13       23.63       25.97      0.79 o 
  -7   5  13       11.27       12.56      0.71 o 
  -6   5  13      120.70      123.52      1.28 o 
  -5   5  13      259.17      265.44      2.10 o 
  -4   5  13       72.04       71.15      0.75 o 
  -3   5  13        9.97        9.94      0.54 o 
  -2   5  13        2.71        2.75      0.52 o 
  -1   5  13       12.91       10.91      0.56 o 
   0   5  13        0.95        0.96      0.49 o 
   1   5  13        8.36        9.31      0.57 o 
   2   5  13        5.73        7.06      0.61 o 
   3   5  13      175.55      184.84      1.28 o 
   4   5  13      119.92      124.27      1.00 o 
   5   5  13      253.93      252.26      2.41 o 
   6   5  13        0.09        0.00      0.61 o 
   7   5  13       66.38       66.80      0.85 o 
  -9   6  13       80.00       77.90      1.13 o 
  -8   6  13        3.04        1.74      0.69 o 
  -7   6  13        0.40        0.21      0.67 o 
  -6   6  13        3.32        3.07      0.78 o 
  -5   6  13       57.85       55.26      0.93 o 
  -4   6  13      124.44      124.64      0.87 o 
  -3   6  13      129.31      132.17      1.04 o 
  -2   6  13      123.33      125.76      0.78 o 
  -1   6  13       86.33       86.71      0.82 o 
   0   6  13      261.54      264.80      1.66 o 
   1   6  13       75.12       74.22      0.73 o 
   2   6  13       20.39       20.12      0.65 o 
   3   6  13      131.11      129.84      1.19 o 
   4   6  13      146.85      153.77      1.62 o 
   5   6  13        2.30        0.89      0.69 o 
   6   6  13        3.05        2.65      0.72 o 
  -8   7  13        3.25        2.03      0.82 o 
  -7   7  13       23.85       22.57      0.91 o 
  -6   7  13        1.65        1.47      0.84 o 
  -5   7  13        2.65        3.35      0.84 o 
  -4   7  13        0.12        0.00      0.65 o 
  -3   7  13      126.15      119.23      0.91 o 
  -2   7  13        0.00        0.27      0.57 o 
  -1   7  13       82.38       81.91      0.85 o 
   0   7  13        0.00        0.30      0.58 o 
   1   7  13       43.35       40.48      0.75 o 
   2   7  13        1.43        1.48      0.62 o 
   3   7  13        1.96        1.19      0.66 o 
   4   7  13        1.82        1.57      0.71 o 
   5   7  13        6.70        4.19      0.77 o 
  -6   8  13        1.35        0.57      0.85 o 
  -5   8  13        0.57        0.28      0.85 o 
  -4   8  13       46.56       46.50      0.92 o 
  -3   8  13        8.18        7.43      0.66 o 
  -2   8  13      123.88      124.50      1.67 o 
  -1   8  13        0.10        0.00      0.64 o 
   0   8  13       18.67       17.82      0.69 o 
   1   8  13        8.19        6.29      0.69 o 
   2   8  13        2.82        2.69      0.69 o 
   3   8  13       10.17       11.16      0.80 o 
   4   8  13        6.77        6.93      0.82 o 
  -4   9  13        9.92        9.01      0.79 o 
  -3   9  13        1.22        1.55      0.72 o 
  -2   9  13       31.49       30.86      0.75 o 
  -1   9  13        9.04        9.48      0.73 o 
   0   9  13        0.01        0.00      0.74 o 
   1   9  13        1.22        0.43      0.72 o 
   2   9  13       43.21       44.03      1.04 o 
 -10   0  14       94.45       90.62      1.57 o 
  -9   0  14       20.45       21.16      0.93 o 
  -8   0  14        3.46        3.90      0.84 o 
  -7   0  14      263.34      265.85      1.59 o 
  -6   0  14      169.65      165.95      1.37 o 
  -5   0  14       41.64       43.80      0.94 o 
  -4   0  14       25.99       23.19      0.84 o 
  -3   0  14      330.86      323.60      2.49 o 
  -2   0  14       44.33       44.22      0.75 o 
  -1   0  14       62.47       72.61      1.09 o 
   0   0  14        0.49        0.75      0.68 o 
   1   0  14       55.27       57.54      1.75 o 
   2   0  14      220.62      222.38      1.86 o 
   3   0  14      270.44      277.10      1.35 o 
   4   0  14       22.95       25.71      0.71 o 
   5   0  14       66.68       64.18      0.99 o 
   6   0  14      161.00      163.57      1.36 o 
   7   0  14      237.47      241.97      2.64 o 
   8   0  14      173.96      180.02      2.08 o 
 -10   1  14        0.49        0.39      0.74 o 
  -9   1  14       49.64       53.99      0.81 o 
  -8   1  14        1.19        0.74      0.60 o 
  -7   1  14       91.70       94.32      1.01 o 
  -6   1  14       16.45       14.53      0.56 o 
  -5   1  14       10.91       11.38      0.53 o 
  -4   1  14        1.11        2.21      0.50 o 
  -3   1  14       18.64       17.34      0.54 o 
  -2   1  14       35.08       37.60      0.64 o 
  -1   1  14        6.65        6.87      0.53 o 
   0   1  14        0.46        0.61      0.55 o 
   1   1  14       48.22       49.69      0.67 o 
   2   1  14      153.24      165.55      1.28 o 
   3   1  14        0.35        0.41      0.45 o 
   4   1  14       61.75       58.65      0.63 o 
   5   1  14        1.48        1.42      0.53 o 
   6   1  14      168.72      165.06      1.43 o 
   7   1  14       63.86       63.77      0.92 o 
   8   1  14       31.39       31.58      0.81 o 
 -10   2  14        1.25        1.80      0.71 o 
  -9   2  14       45.69       44.82      0.85 o 
  -8   2  14        1.04        0.41      0.69 o 
  -7   2  14      271.47      269.02      2.04 o 
  -6   2  14       72.42       68.22      0.71 o 
  -5   2  14       13.85       13.19      0.55 o 
  -4   2  14        0.12        0.63      0.52 o 
  -3   2  14      371.72      362.18      2.14 o 
  -2   2  14       10.60       10.04      0.56 o 
  -1   2  14       48.19       48.65      0.61 o 
   0   2  14       22.75       25.15      0.55 o 
   1   2  14      472.93      467.77      3.38 o 
   2   2  14       98.69      102.78      0.84 o 
   3   2  14      377.47      379.74      2.50 o 
   4   2  14        0.07        0.00      0.56 o 
   5   2  14       36.58       34.45      0.67 o 
   6   2  14       40.89       43.74      0.75 o 
   7   2  14       89.18       90.43      1.92 o 
 -10   3  14        2.99        2.48      0.73 o 
  -9   3  14       70.07       75.09      0.97 o 
  -8   3  14        8.30        7.30      0.73 o 
  -7   3  14       46.25       49.97      0.83 o 
  -6   3  14       47.38       46.03      0.71 o 
  -5   3  14        6.78        6.52      0.58 o 
  -4   3  14        0.12        0.72      0.56 o 
  -3   3  14        0.03        0.85      0.55 o 
  -2   3  14       15.90       19.96      0.58 o 
  -1   3  14       18.34       18.79      0.60 o 
   0   3  14      163.66      177.45      2.12 o 
   1   3  14       22.63       24.68      0.67 o 
   2   3  14      179.47      176.97      1.26 o 
   3   3  14       93.34       96.78      0.89 o 
   4   3  14       38.10       39.23      0.69 o 
   5   3  14       21.63       23.00      0.64 o 
   6   3  14       13.20       15.05      0.62 o 
   7   3  14       16.87       16.23      0.70 o 
  -9   4  14        4.26        3.14      0.73 o 
  -8   4  14       23.99       25.54      0.77 o 
  -7   4  14       28.41       29.00      0.76 o 
  -6   4  14        1.82        1.81      0.59 o 
  -5   4  14        2.68        2.37      0.60 o 
  -4   4  14        2.05        2.02      0.56 o 
  -3   4  14      116.72      120.73      1.09 o 
  -2   4  14       10.07        9.25      0.59 o 
  -1   4  14       37.87       44.70      0.68 o 
   0   4  14       28.98       27.67      0.67 o 
   1   4  14       14.40       16.04      0.64 o 
   2   4  14        0.34        0.32      0.69 o 
   3   4  14        9.78       10.99      0.65 o 
   4   4  14       58.86       62.69      0.77 o 
   5   4  14       35.44       35.60      0.68 o 
   6   4  14        2.27        1.93      0.62 o 
   7   4  14       24.03       23.42      0.75 o 
  -9   5  14       23.31       22.63      0.80 o 
  -8   5  14       11.12        9.42      0.76 o 
  -7   5  14        0.38        0.00      0.73 o 
  -6   5  14        6.66        6.44      0.73 o 
  -5   5  14       34.91       40.31      0.80 o 
  -4   5  14        6.02        5.24      0.58 o 
  -3   5  14       30.45       31.36      0.67 o 
  -2   5  14       11.77        9.32      0.65 o 
  -1   5  14        5.16        5.62      0.60 o 
   0   5  14      100.31       96.30      0.90 o 
   1   5  14       17.59       17.77      0.74 o 
   2   5  14      267.40      279.77      2.54 o 
   3   5  14      140.54      146.00      1.50 o 
   4   5  14      107.75      118.87      1.06 o 
   5   5  14       37.59       39.16      0.69 o 
   6   5  14       50.18       49.02      0.82 o 
  -8   6  14      118.29      124.25      1.24 o 
  -7   6  14       47.76       43.57      0.87 o 
  -6   6  14       21.39       22.79      0.87 o 
  -5   6  14       20.09       18.66      0.83 o 
  -4   6  14        0.71        1.17      0.61 o 
  -3   6  14        0.78        0.80      0.60 o 
  -2   6  14        2.46        3.01      0.59 o 
  -1   6  14       61.21       61.09      0.70 o 
   0   6  14        0.00        0.67      0.58 o 
   1   6  14      405.00      396.38      3.09 o 
   2   6  14        4.40        5.58      0.72 o 
   3   6  14      300.11      301.65      3.42 o 
   4   6  14        1.40        1.00      0.64 o 
   5   6  14        0.59        0.24      0.71 o 
  -7   7  14        2.60        1.19      0.79 o 
  -6   7  14        5.15        3.79      0.86 o 
  -5   7  14       31.56       34.87      0.94 o 
  -4   7  14        1.70        1.61      0.67 o 
  -3   7  14        0.23        0.00      0.64 o 
  -2   7  14       61.77       58.60      0.77 o 
  -1   7  14       13.81       12.89      0.68 o 
   0   7  14      213.92      219.51      1.37 o 
   1   7  14        3.30        4.14      0.70 o 
   2   7  14      126.67      132.95      1.50 o 
   3   7  14        0.01        0.00      0.79 o 
   4   7  14       55.14       54.61      0.94 o 
  -5   8  14       41.85       41.97      0.99 o 
  -4   8  14       54.38       60.22      0.98 o 
  -3   8  14       60.52       59.73      1.43 o 
  -2   8  14       18.84       21.07      0.72 o 
  -1   8  14       29.88       31.12      0.77 o 
   0   8  14        0.53        0.57      0.74 o 
   1   8  14       27.37       26.78      0.81 o 
   2   8  14        6.21        7.11      0.86 o 
   3   8  14        3.40        3.40      0.86 o 
  -2   9  14      118.41      122.61      1.64 o 
  -1   9  14        0.44        0.11      0.79 o 
   0   9  14       45.91       50.01      0.91 o 
  -9   1  15      131.33      133.74      1.31 o 
  -8   1  15      100.07      100.46      1.00 o 
  -7   1  15        1.39        1.66      0.63 o 
  -6   1  15        1.74        0.95      0.59 o 
  -5   1  15       78.91       78.79      0.77 o 
  -4   1  15       19.64       19.72      0.61 o 
  -3   1  15        2.00        1.58      0.54 o 
  -2   1  15        8.57        8.88      0.54 o 
  -1   1  15       84.21       85.40      0.88 o 
   0   1  15       12.41       14.05      0.58 o 
   1   1  15       51.91       50.34      0.65 o 
   2   1  15        5.69        6.72      0.52 o 
   3   1  15        1.22        0.95      0.54 o 
   4   1  15        4.93        5.18      0.60 o 
   5   1  15       79.17       73.08      0.85 o 
   6   1  15       22.96       23.18      0.69 o 
   7   1  15       43.73       43.16      0.74 o 
  -9   2  15       94.02       91.73      1.16 o 
  -8   2  15      108.42      103.05      1.00 o 
  -7   2  15        0.81        0.35      0.68 o 
  -6   2  15      160.05      166.88      1.12 o 
  -5   2  15       64.05       65.87      0.77 o 
  -4   2  15      488.58      492.11      3.43 o 
  -3   2  15       35.58       34.41      0.68 o 
  -2   2  15        3.46        2.66      0.61 o 
  -1   2  15        4.23        4.25      0.60 o 
   0   2  15      328.00      322.40      2.96 o 
   1   2  15        0.09        2.04      0.58 o 
   2   2  15      284.14      271.46      3.28 o 
   3   2  15       11.40       12.71      0.81 o 
   4   2  15        3.43        2.92      0.70 o 
   5   2  15        0.04        0.04      0.64 o 
   6   2  15       84.89       79.98      0.89 o 
  -9   3  15      260.06      267.55      3.20 o 
  -8   3  15       96.69       97.71      1.02 o 
  -7   3  15       23.14       23.41      0.81 o 
  -6   3  15       53.11       54.00      0.88 o 
  -5   3  15      837.22      847.47      5.60 o 
  -4   3  15       41.59       42.22      0.76 o 
  -3   3  15      214.89      206.85      1.52 o 
  -2   3  15       54.75       57.04      0.77 o 
  -1   3  15        2.56        2.68      0.61 o 
   0   3  15       15.68       16.47      0.67 o 
   1   3  15       95.60       92.01      0.84 o 
   2   3  15       72.23       74.82      0.90 o 
   3   3  15      229.13      228.57      2.71 o 
   4   3  15       54.34       54.15      0.85 o 
   5   3  15        2.34        2.38      0.71 o 
   6   3  15       23.16       25.18      0.75 o 
  -8   4  15       23.73       20.55      0.88 o 
  -7   4  15       55.82       59.23      0.91 o 
  -6   4  15      327.40      347.25      2.55 o 
  -5   4  15       34.80       41.45      0.72 o 
  -4   4  15     1226.26     1232.35      8.74 o 
  -3   4  15       13.57       14.42      0.66 o 
  -2   4  15      223.66      226.92      2.11 o 
  -1   4  15       56.91       60.76      0.75 o 
   0   4  15       32.39       32.52      0.72 o 
   1   4  15       28.72       30.50      0.76 o 
   2   4  15      458.01      471.22      4.49 o 
   3   4  15       42.57       44.35      0.93 o 
   4   4  15      236.40      237.96      2.23 o 
   5   4  15       13.46       14.20      0.76 o 
   6   4  15        6.42        4.89      0.75 o 
  -8   5  15       16.63       16.55      0.81 o 
  -7   5  15       14.68       12.11      0.84 o 
  -6   5  15       18.10       19.54      0.87 o 
  -5   5  15      247.59      263.88      4.46 o 
  -4   5  15        0.03        0.20      0.59 o 
  -3   5  15       34.19       34.59      0.72 o 
  -2   5  15       54.84       53.14      0.81 o 
  -1   5  15      106.47      104.18      0.95 o 
   0   5  15        1.27        0.87      0.69 o 
   1   5  15       51.94       49.84      0.89 o 
   2   5  15      146.76      140.21      1.61 o 
   3   5  15      326.31      336.09      2.96 o 
   4   5  15       81.68       83.79      1.25 o 
   5   5  15      111.88      109.08      1.12 o 
  -7   6  15        5.02        4.73      0.78 o 
  -6   6  15        0.08        0.00      0.83 o 
  -5   6  15        2.99        2.59      0.80 o 
  -4   6  15        5.86        6.61      0.68 o 
  -3   6  15        2.32        2.43      0.61 o 
  -2   6  15        0.55        0.51      0.62 o 
  -1   6  15       74.92       78.03      0.86 o 
   0   6  15       95.41       89.22      0.87 o 
   1   6  15       15.76       17.91      0.79 o 
   2   6  15        9.07       12.10      0.83 o 
   3   6  15       13.38       13.71      0.85 o 
   4   6  15      169.08      164.26      1.29 o 
  -6   7  15        5.47        4.61      0.88 o 
  -5   7  15       74.34       74.78      1.10 o 
  -4   7  15        0.03        0.99      0.70 o 
  -3   7  15      488.03      490.33      3.98 o 
  -2   7  15       12.07       12.34      0.72 o 
  -1   7  15        7.43        6.63      0.73 o 
   0   7  15        4.72        8.21      0.74 o 
   1   7  15      382.44      384.67      2.08 o 
   2   7  15       10.45        9.17      0.84 o 
   3   7  15       12.51       12.12      0.94 o 
  -3   8  15       18.93       18.49      0.82 o 
  -2   8  15       96.95       91.45      1.03 o 
  -1   8  15        5.33        4.97      0.82 o 
   0   8  15      119.35      120.18      1.58 o 
   1   8  15       39.85       40.72      0.90 o 
  -9   0  16        7.58        7.00      1.12 o 
  -8   0  16      137.61      144.18      1.48 o 
  -7   0  16      168.67      165.80      1.51 o 
  -6   0  16        0.01        0.00      0.94 o 
  -5   0  16      138.67      148.47      1.51 o 
  -4   0  16      128.08      123.38      2.18 o 
  -3   0  16      240.80      232.69      1.75 o 
  -2   0  16        4.68        4.82      0.82 o 
  -1   0  16      734.38      716.37      7.50 o 
   0   0  16       25.62       24.56      0.88 o 
   1   0  16       81.10       88.27      1.13 o 
   2   0  16        8.67        8.40      0.76 o 
   3   0  16      110.50      116.58      2.15 o 
   4   0  16       66.49       66.60      1.40 o 
   5   0  16      186.77      185.25      2.71 o 
   6   0  16      138.67      132.89      1.66 o 
  -9   1  16        2.86        3.43      0.74 o 
  -8   1  16       24.13       27.24      0.75 o 
  -7   1  16        0.08        0.03      0.67 o 
  -6   1  16       12.60       13.78      0.67 o 
  -5   1  16        3.21        1.56      0.68 o 
  -4   1  16       53.30       52.62      0.77 o 
  -3   1  16        1.87        0.82      0.63 o 
  -2   1  16       36.92       37.89      0.64 o 
  -1   1  16        6.95        6.68      0.58 o 
   0   1  16        4.90        4.20      0.56 o 
   1   1  16       95.89       95.43      0.96 o 
   2   1  16      445.80      438.34      2.35 o 
   3   1  16      117.76      118.99      1.42 o 
   4   1  16       82.15       80.32      1.13 o 
   5   1  16       60.27       59.34      0.93 o 
   6   1  16       53.61       53.52      1.19 o 
  -8   2  16       60.55       62.16      0.95 o 
  -7   2  16       36.15       34.20      0.82 o 
  -6   2  16       24.28       26.94      0.76 o 
  -5   2  16        6.09        6.59      0.65 o 
  -4   2  16        0.56        0.68      0.60 o 
  -3   2  16        2.61        3.16      0.65 o 
  -2   2  16        1.68        1.07      0.63 o 
  -1   2  16        2.55        1.26      0.70 o 
   0   2  16        0.01        0.86      0.68 o 
   1   2  16      212.33      206.32      1.16 o 
   2   2  16        1.52        2.29      0.68 o 
   3   2  16       25.34       24.08      0.74 o 
   4   2  16        7.91        8.36      0.72 o 
   5   2  16       84.03       86.71      0.96 o 
  -8   3  16      258.05      258.27      2.07 o 
  -7   3  16        0.33        1.63      0.85 o 
  -6   3  16      393.10      409.89      3.24 o 
  -5   3  16       81.48       81.33      0.86 o 
  -4   3  16       96.36       93.82      0.94 o 
  -3   3  16       37.17       35.65      0.73 o 
  -2   3  16      392.65      400.64      2.75 o 
  -1   3  16       10.55       12.29      0.67 o 
   0   3  16      165.23      164.92      1.53 o 
   1   3  16        0.59        0.86      0.67 o 
   2   3  16       55.86       51.64      0.97 o 
   3   3  16       14.69       16.66      0.84 o 
   4   3  16        0.32        0.33      0.72 o 
   5   3  16       15.44       15.63      0.78 o 
  -7   4  16      205.28      207.69      2.39 o 
  -6   4  16       75.88       84.88      1.03 o 
  -5   4  16       43.91       46.58      0.78 o 
  -4   4  16       84.79       88.74      1.06 o 
  -3   4  16       91.14       94.57      0.91 o 
  -2   4  16       26.56       27.58      0.74 o 
  -1   4  16       66.45       68.24      0.84 o 
   0   4  16        6.78        5.86      0.68 o 
   1   4  16        4.51        4.62      0.71 o 
   2   4  16       80.66       80.14      0.99 o 
   3   4  16      144.17      147.58      1.53 o 
   4   4  16       27.43       28.77      0.87 o 
   5   4  16       17.54       18.00      0.83 o 
  -7   5  16        5.84        7.72      0.86 o 
  -6   5  16       67.11       67.19      1.12 o 
  -5   5  16        2.43        2.08      0.75 o 
  -4   5  16        7.46        7.08      0.63 o 
  -3   5  16        0.27        1.19      0.66 o 
  -2   5  16       55.34       55.93      0.91 o 
  -1   5  16        0.83        1.63      0.70 o 
   0   5  16       17.99       18.70      0.78 o 
   1   5  16        8.37        8.10      0.80 o 
   2   5  16      189.16      193.41      1.54 o 
   3   5  16       47.87       49.84      0.95 o 
   4   5  16       68.45       70.36      1.07 o 
  -6   6  16        1.63        1.42      0.81 o 
  -5   6  16        5.90        5.95      0.89 o 
  -4   6  16        0.21        0.00      0.72 o 
  -3   6  16       20.37       21.82      0.72 o 
  -2   6  16        0.23        0.41      0.65 o 
  -1   6  16       80.00       83.05      0.90 o 
   0   6  16       21.58       24.76      0.84 o 
   1   6  16      225.07      223.59      2.31 o 
   2   6  16        4.49        5.18      0.81 o 
   3   6  16       56.96       60.48      1.03 o 
  -4   7  16        3.20        4.12      0.88 o 
  -3   7  16      160.06      165.40      1.10 o 
  -2   7  16       89.25       92.06      1.08 o 
  -1   7  16        1.33        1.37      0.77 o 
   0   7  16       55.77       54.91      1.05 o 
   1   7  16       38.97       39.38      0.92 o 
  -8   1  17        1.72        1.25      0.84 o 
  -7   1  17       67.06       65.75      0.96 o 
  -6   1  17        0.01        0.00      0.70 o 
  -5   1  17        0.29        0.09      0.70 o 
  -4   1  17       26.12       24.70      0.75 o 
  -3   1  17        0.52        1.02      0.61 o 
  -2   1  17        1.11        1.70      0.64 o 
  -1   1  17       18.90       17.54      0.68 o 
   0   1  17       70.93       71.01      0.90 o 
   1   1  17       43.52       45.50      0.76 o 
   2   1  17       21.64       24.43      0.68 o 
   3   1  17        3.04        4.75      0.68 o 
   4   1  17       38.72       39.91      0.85 o 
   5   1  17       43.53       44.28      1.04 o 
  -7   2  17        1.01        1.30      0.75 o 
  -6   2  17        2.62        1.53      0.72 o 
  -5   2  17       10.08        9.87      0.71 o 
  -4   2  17       40.29       41.81      0.75 o 
  -3   2  17       33.89       33.25      0.72 o 
  -2   2  17       38.33       35.83      0.77 o 
  -1   2  17        0.01        0.00      0.65 o 
   0   2  17       33.16       34.51      0.83 o 
   1   2  17       43.85       44.02      0.78 o 
   2   2  17       13.04       13.96      0.77 o 
   3   2  17        4.07        3.66      0.71 o 
   4   2  17       12.91       13.30      0.73 o 
  -7   3  17        3.25        2.84      0.84 o 
  -6   3  17       18.21       19.83      0.77 o 
  -5   3  17      267.89      284.39      2.05 o 
  -4   3  17       13.35       15.34      0.74 o 
  -3   3  17      110.54      114.83      1.23 o 
  -2   3  17        4.28        5.16      0.77 o 
  -1   3  17        7.45        6.90      0.79 o 
   0   3  17       82.53       85.29      1.09 o 
   1   3  17       79.22       79.86      0.95 o 
   2   3  17       21.13       20.82      0.82 o 
   3   3  17       27.12       28.40      0.86 o 
   4   3  17       23.37       23.30      0.81 o 
  -6   4  17      278.40      278.90      2.13 o 
  -5   4  17       17.60       19.67      0.74 o 
  -4   4  17      157.32      164.66      1.62 o 
  -3   4  17        0.67        0.73      0.68 o 
  -2   4  17       39.38       39.82      0.86 o 
  -1   4  17       63.13       63.47      0.96 o 
   0   4  17        6.37        4.86      0.74 o 
   1   4  17       15.23       17.54      0.84 o 
   2   4  17        7.62        8.42      0.81 o 
   3   4  17       31.10       31.32      0.89 o 
  -5   5  17      108.48      111.64      1.03 o 
  -4   5  17       18.74       17.21      0.82 o 
  -3   5  17        2.17        2.10      0.72 o 
  -2   5  17       19.07       18.58      0.76 o 
  -1   5  17        5.46        5.82      0.78 o 
   0   5  17        0.24        0.00      0.75 o 
   1   5  17       15.07       16.77      0.87 o 
   2   5  17        2.25        1.82      0.80 o 
  -3   6  17       17.73       18.03      0.75 o 
  -2   6  17      164.75      168.55      1.64 o 
  -1   6  17       73.59       75.42      1.01 o 
   0   6  17      151.79      152.47      1.29 o 
  -6   0  18        8.32       10.34      1.15 o 
  -5   0  18        4.01        6.71      1.13 o 
  -4   0  18       57.73       57.66      1.58 o 
  -3   0  18       92.49       98.94      1.39 o 
  -2   0  18       12.02       13.14      1.10 o 
  -1   0  18      296.33      289.56      2.96 o 
   0   0  18      155.66      162.02      2.08 o 
   1   0  18        3.29        3.66      0.87 o 
   2   0  18        1.02        1.22      0.87 o 
   3   0  18        0.92        0.95      1.05 o 
  -6   1  18      145.58      146.06      1.60 o 
  -5   1  18        5.22        6.03      0.75 o 
  -4   1  18       10.58       12.56      0.78 o 
  -3   1  18        7.13        6.09      0.69 o 
  -2   1  18      422.56      408.32      3.89 o 
  -1   1  18       36.24       37.44      0.78 o 
   0   1  18      134.89      133.75      1.39 o 
   1   1  18       10.99       11.24      0.70 o 
   2   1  18       18.43       18.73      0.75 o 
   3   1  18       18.82       20.43      0.86 o 
  -6   2  18        2.11        2.02      0.78 o 
  -5   2  18        1.67        1.36      0.83 o 
  -4   2  18        6.63        4.64      0.82 o 
  -3   2  18        2.97        2.04      0.69 o 
  -2   2  18       16.00       15.60      0.71 o 
  -1   2  18       24.06       25.05      0.76 o 
   0   2  18       19.29       19.16      0.75 o 
   1   2  18       14.57       12.63      0.70 o 
   2   2  18       48.10       47.20      0.91 o 
   3   2  18       49.04       48.63      1.02 o 
  -5   3  18        0.90        1.16      0.75 o 
  -4   3  18       77.83       81.49      1.05 o 
  -3   3  18       12.17       12.99      0.76 o 
  -2   3  18        2.96        3.59      0.74 o 
  -1   3  18        1.44        1.94      0.75 o 
   0   3  18        6.35        7.39      0.76 o 
   1   3  18       48.06       51.73      1.13 o 
   2   3  18       25.41       28.47      0.90 o 
  -4   4  18        8.80       10.71      0.77 o 
  -3   4  18       78.18       72.32      0.95 o 
  -2   4  18        7.25        6.72      0.82 o 
  -1   4  18        9.66        8.67      0.83 o 
   0   4  18        4.71        3.42      0.77 o 
   1   4  18        0.32        0.54      0.85 o 
  -2   5  18       18.43       18.11      0.84 o 
  -1   5  18       27.80       29.28      0.95 o 
  -4   1  19        6.15        6.36      0.89 o 
  -3   1  19       63.73       64.18      0.93 o 
  -2   1  19       34.39       38.68      0.82 o 
  -1   1  19       85.36       87.04      1.38 o 
   0   1  19        0.04        2.31      0.75 o 
   1   1  19        0.55        1.52      0.70 o 
  -4   2  19       18.69       19.28      0.84 o 
  -3   2  19       31.80       32.66      0.80 o 
  -2   2  19       94.88       94.09      1.30 o 
  -1   2  19       65.63       63.47      0.96 o 
   0   2  19       16.76       15.52      0.76 o 
  -2   3  19        6.17        5.62      0.72 o 
  -1   3  19       72.74       72.73      1.21 o 
                                                 
